# Supplementary material for: Dynamic, mating-induced gene expression changes in female head and brain tissues of Drosophila melanogaster
Source: BMC Genomics. 2010 Oct 6;11:541. doi: 10.1186/1471-2164-11-541 (PMC3091690; doi:10.1186/1471-2164-11-541)
Supplement: Additional file 1 — FDR 100 and GO 309 genes. The top FDR ranked genes with gene expression changes at 0-2, 24, 48 and 72 hours post-mating. The top FDR ranked genes with gene expression changes in brain tissues 24 hours post-mating. Gene Ontology functional enrichment of 309 genes that are the intersection of genes identified in head tissues at four time points assayed. [file 1471-2164-11-541-S1.XLSX]

## Sheet: FDR 100 0 hours.tab
Flybase	symbol	name	secondary flybase	Average M/V	DOF	FDR	FDR rank	limma P	P value	q value		Legend
FBgn0001225	Hsp26	Heat shock protein 26	FBgn0010231	0.0834535	1	0.000150073	4	0.000150073	0.117992	0.133432		The top FDR ranked genes with gene expression changes at 0-2 hours post-mating.
FBgn0035752	CG8616	CG8616		0.0916336	1	3.19e-05	2	3.19e-05	0.0622559	0.048908		Array probes that did not correspond to an annotated gene were removed from the list.
FBgn0001230	Hsp68	Heat shock protein 68		0.141306	1	3.78e-05	3	3.78e-05	0.031942	0.048908
FBgn0001228	Hsp67Bb	Heat shock gene 67Bb	FBgn0044743,FBgn0052041,FBgn0061943	0.310692	1	0.000424678	6	0.000424678	0.0348155	0.253991		Flybase ID is provided in column A
FBgn0014018	Rel	Relish	FBgn0011469,FBgn0024223	0.391933	1	0.01574	85	0.01574	0.314611	0.691497		Symbol is provided in column B
FBgn0025373	Fpps	Farnesyl pyrophosphate synthase	FBgn0022145,FBgn0042628	0.478119	1	0.0114464	59	0.0114464	0.239079	0.691497		Gene name is provided in column C
FBgn0015582	dare	defective in the avoidance of repellents		0.480485	1	0.00645661	34	0.00645661	0.162373	0.691497		Secondary Flybase ID is provided in column D
FBgn0039637	CG11880	CG11880		0.506708	1	0.00471913	28	0.00471913	0.00733928	0.654274		The average expression ratio value (Mated/Virgin) is provided in column E
FBgn0034335	GstE1	Glutathione S transferase E1		0.511556	1	0.00739372	38	0.00739372	0.1363	0.691497		The degrees of freedom is provided in colunm F
FBgn0033556	CG12343	CG12343		0.52	1	0.00787512	41	0.00787512	0.128411	0.691497		The FDR value is provided in column G
FBgn0086355	Tpi	Triose phosphate isomerase	FBgn0003738,FBgn0063906	0.542987	1	0.0152	79	0.0152	0.212871	0.691497		The FDR rank is provided in column H
FBgn0029507	Tsp42Ed	Tetraspanin 42Ed	FBgn0033125	0.551033	1	0.00928304	48	0.00928304	0.08503	0.691497		The limma P value is provided in column I
FBgn0040256	Ugt86Dd	Ugt86Dd	FBgn0037861	0.552249	1	0.0100116	54	0.0100116	0.105094	0.691497		The students t-test P value is provided in column J
FBgn0031292	CG15824	CG15824		0.552824	1	0.00863537	46	0.00863537	0.0396526	0.691497		The q value is provided in column K
FBgn0037330	mRpL44	mitochondrial ribosomal protein L44		0.558374	1	0.00931755	49	0.00931755	0.0450134	0.691497
FBgn0034639	CG15673	CG15673		0.559411	1	0.0133573	67	0.0133573	0.159078	0.691497
FBgn0020299	stumps	stumps	FBgn0024898,FBgn0025779,FBgn0028088,FBgn0038245,FBgn0051317,FBgn0063634	0.559635	1	0.00951523	51	0.00951523	0.0486647	0.691497		Genes more highly expressed in mated females are highlighted in blue.
FBgn0035252	CG7970	CG7970	FBgn0062131	0.56505	1	0.0100296	55	0.0100296	0.0381677	0.691497
FBgn0035346	CG1146	CG1146		0.566907	2	0.00422898	24	0.00422898	0.0453367	0.654274
FBgn0029762	CG3252	NAAT1 Nutrient Amino Acid Transporter 1	FBgn0045954	0.567415	1	0.0151774	77	0.0151774	0.170032	0.691497
FBgn0004698	mus210	mutagen-sensitive 210	FBgn0002896,FBgn0002898,FBgn0010427	0.580642	1	0.0161857	87	0.0161857	0.153162	0.691497
FBgn0041789	Pax	Paxillin	FBgn0032776,FBgn0032777,FBgn0051794	0.585022	1	0.0154651	81	0.0154651	0.126258	0.691497
FBgn0035401	CG1291	CG1291		0.586606	1	0.0130618	64	0.0130618	0.0342105	0.691497
FBgn0031566	CG2818	CG2818		0.588284	1	0.0169447	91	0.0169447	0.14343	0.691497
FBgn0085443	spri	sprint	FBgn0052680,FBgn0030211,FBgn0030212,FBgn0030213,FBgn0030214,FBgn0040944,FBgn0052674,FBgn0053175,FBgn0066810,FBgn0030216	0.595062	1	0.0144816	71	0.0144816	0.0313163	0.691497
FBgn0051388	CG31388	CG31388	FBgn0037886,FBgn0037887,FBgn0064969	0.595271	1	0.0170362	93	0.0170362	0.120223	0.691497
FBgn0035236	CG12004	CG12004	FBgn0025198	0.595676	1	0.0145253	72	0.0145253	0.0244518	0.691497
FBgn0031972	Wwox	Wwox	FBgn0025543	0.596527	1	0.0157712	86	0.0157712	0.0811597	0.691497
FBgn0029980	CG10778	CG10778		0.600181	1	0.0152641	80	0.0152641	0.0036419	0.691497
FBgn0039628	CG11841	CG11841	FBgn0044569,FBgn0044697,FBgn0064952	0.60199	1	0.0156519	83	0.0156519	0.0145497	0.691497
FBgn0032900	CG14401	CG14401		0.60715	1	0.0181692	102	0.0181692	0.0888221	0.691497
FBgn0033688	prp8	prp8		0.610442	1	0.0179078	100	0.0179078	0.0532559	0.691497
FBgn0043791	CG8147	CG8147	FBgn0037699	0.62318	3	0.00617275	31	0.00617275	0.0407066	0.691497
FBgn0053214	CG33214	CG33214	FBgn0037088,FBgn0037089,FBgn0037091	0.649509	2	0.0109212	57	0.0109212	0.0456643	0.691497
FBgn0040993	CG17325	CG17325	FBgn0061387	0.669543	3	0.0130542	63	0.0130542	0.0583262	0.691497
FBgn0034618	CG9485	CG9485	FBgn0046286	0.736191	3	0.0128189	61	0.0128189	0.0115222	0.691497
FBgn0011205	fbl	fumble	FBgn0052429,FBgn0036981	1.32507	3	0.0177449	99	0.0177449	0.0114652	0.691497
FBgn0026323	Tak1	TGF-beta activated kinase 1	FBgn0031120,FBgn0042230	1.42628	3	0.0147957	75	0.0147957	0.047438	0.691497
FBgn0019643	Dat	Dopamine N acetyltransferase	FBgn0000418	1.42758	3	0.00795727	42	0.00795727	0.0159684	0.691497
FBgn0036196	CG11658	CG11658	FBgn0062027	1.4975	2	0.0157397	84	0.0157397	0.0603768	0.691497
FBgn0036488	CG6878	CG6878		1.51478	2	0.017334	95	0.017334	0.0805328	0.691497
FBgn0086450	su(r)	suppressor of rudimentary	FBgn0003574,FBgn0016718	1.51973	2	0.0144226	70	0.0144226	0.0632119	0.691497
FBgn0039402	CG14542	CG14542	FBgn0045428	1.57257	3	0.00411982	23	0.00411982	0.0225054	0.654274
FBgn0031801	CG9498	CG9498		1.57366	2	0.0075376	40	0.0075376	0.0292655	0.691497
FBgn0023129	aay	astray	FBgn0046476	1.57908	3	0.00133909	11	0.00133909	0.00158549	0.459286
FBgn0020910	RpL3	Ribosomal protein L3	FBgn0025328	1.57919	3	0.0177435	98	0.0177435	0.0935214	0.691497
FBgn0033184	CG12736	CG12736		1.59028	2	0.00652635	35	0.00652635	0.0251	0.691497
FBgn0038914	fit	female-specific independent of transformer		1.59633	3	0.00197923	15	0.00197923	0.00827748	0.51033
FBgn0034394	CG15096	CG15096		1.632	3	0.00210337	16	0.00210337	0.012819	0.51033
FBgn0026196	nop5	nop5	FBgn0022271	1.63423	1	0.0176924	97	0.0176924	0.000209109	0.691497
FBgn0039261	CG6422	CG6422		1.63478	1	0.0180407	101	0.0180407	0.0454496	0.691497
FBgn0010313	corto	corto	FBgn0010917,FBgn0011464,FBgn0011465,FBgn0016125,FBgn0066000	1.64157	2	0.0175571	96	0.0175571	0.125544	0.691497
FBgn0030753	CG4420	CG4420		1.64867	1	0.0165413	88	0.0165413	0.00483549	0.691497
FBgn0039352	CG5053	CG5053		1.64896	3	0.014683	74	0.014683	0.0893895	0.691497
FBgn0005626	ple	pale	FBgn0003109,FBgn0003692	1.65045	2	0.00446642	25	0.00446642	0.020729	0.654274
FBgn0002563	Lsp1beta	Larval serum protein 1 beta		1.66167	3	0.00513443	29	0.00513443	0.0401649	0.687306
FBgn0038301	CG6654	CG6654		1.67289	1	0.0167006	89	0.0167006	0.101206	0.691497
FBgn0038964	Nop56	Nop56		1.67711	1	0.0145889	73	0.0145889	0.0187038	0.691497
FBgn0000239	bur	burgundy	FBgn0010666,FBgn0032928,FBgn0062173,FBgn0062180	1.68364	1	0.0170249	92	0.0170249	0.125209	0.691497
FBgn0033518	Prx2540-2	Peroxiredoxin 2540		1.68914	3	0.000665284	9	0.000665284	0.00178886	0.286959
FBgn0025593	Glut1	Glucose transporter 1		1.70069	1	0.0133197	66	0.0133197	0.0365971	0.691497
FBgn0036262	CG6910	CG6910		1.70198	3	0.00628661	33	0.00628661	0.051536	0.691497
FBgn0085399	CG34370	CG34370	FBgn0082869,FBgn0034680,FBgn0050405,FBgn0054004,FBgn0034678,FBgn0034679,FBgn0050408,FBgn0053227	1.70474	1	0.0173017	94	0.0173017	0.154433	0.691497
FBgn0051324	CG31324	CG31324	FBgn0039414,FBgn0040603,FBgn0062912	1.70611	1	0.0130385	62	0.0130385	0.03859	0.691497
FBgn0032726	CG10621	CG10621	FBgn0043797,FBgn0044752	1.71473	2	0.0106668	56	0.0106668	0.097737	0.691497
FBgn0023407	B4	B4	FBgn0040974	1.71549	2	0.00410283	22	0.00410283	0.0333826	0.654274
FBgn0000472	dm	diminutive	FBgn0028362,FBgn0066838	1.73666	2	0.00987587	52	0.00987587	0.0958649	0.691497
FBgn0086442	mib2	mind bomb 2	FBgn0032742,FBgn0002024	1.74543	1	0.016779	90	0.016779	0.180603	0.691497
FBgn0033570	CG7712	CG7712	FBgn0047142	1.74744	1	0.0151988	78	0.0151988	0.159032	0.691497
FBgn0034046	tun	tungus	FBgn0046770	1.74835	1	0.0109966	58	0.0109966	0.0433482	0.691497
FBgn0250731	5.8SrRNA:CR40454	5.8SrRNA:CR40454	FBgn0058454,FBgn0085735	1.75659	3	0.000479553	7	0.000479553	0.0021258	0.253991
FBgn0039239	CG13641	CG13641		1.76243	2	0.0127575	60	0.0127575	0.120019	0.691497
FBgn0032640	Sgt	small glutamine-rich tetratricopeptide containing protein		1.81394	1	0.00854104	45	0.00854104	0.045243	0.691497
FBgn0040383	CG5254	CG5254	FBgn0029533	1.83953	2	0.00172687	14	0.00172687	0.0154071	0.478837
FBgn0013720	pck	pickel	FBgn0001369,FBgn0025384,FBgn0027323,FBgn0027333	1.83963	1	0.00991373	53	0.00991373	0.127872	0.691497
FBgn0259109	CG42251	CG42251	FBgn0030397,FBgn0052653,FBgn0046808	1.85748	1	0.00722939	37	0.00722939	0.0403867	0.691497
FBgn0032957	CG2225	CG2225		1.85838	1	0.00864344	47	0.00864344	0.10837	0.691497
FBgn0037884	CG17184	CG17184		1.86725	1	0.00844814	44	0.00844814	0.109816	0.691497
FBgn0038462	CG17556	CG17556		1.89314	1	0.00621967	32	0.00621967	0.0191602	0.691497
FBgn0039485	CG17189	CG17189		1.91268	1	0.00940526	50	0.00940526	0.160248	0.691497
FBgn0001234	Hsromega	Heat shock RNA omicron	FBgn0051400	1.91284	1	0.00578973	30	0.00578973	0.0138766	0.691497
FBgn0004198	ct	cut	FBgn0000383,FBgn0001303,FBgn0029953,FBgn0062500	1.91321	1	0.00690471	36	0.00690471	0.094624	0.691497
FBgn0058456	18SrRNA:CR40456	18SrRNA:CR40456		1.92453	3	0.000523423	8	0.000523423	0.00855357	0.253991
FBgn0032840	sNPF	short neuropeptide F precursor		2.02413	1	0.0150146	76	0.0150146	0.260882	0.691497
fru A	control spot fru A	control spot fru A	NA	2.03969	1	0.0038512	21	0.0038512	0.0126933	0.654274
FBgn0035162	CG13900	CG13900		2.04305	1	0.00453874	26	0.00453874	0.0839581	0.654274
FBgn0037137	Nopp140	Nopp140		2.08599	2	0.0155946	82	0.0155946	0.16393	0.691497
FBgn0037238	CG1090	CG1090		2.1218	1	0.00365811	19	0.00365811	0.0819394	0.654274
FBgn0050291	CG30291	CG30291	FBgn0034571	2.15202	1	0.0137397	68	0.0137397	0.269676	0.691497
FBgn0017457	U2af38	U2 small nuclear riboprotein auxiliary factor 38	FBgn0010626	2.18686	1	0.00462762	27	0.00462762	0.145217	0.654274
FBgn0020306	dom	domino	FBgn0022058,FBgn0024590,FBgn0034621,FBgn0046413	2.21708	1	0.00739483	39	0.00739483	0.208559	0.691497
FBgn0051956	pgant4	polypeptide GalNAc transferase 4	FBgn0031541,FBgn0063613	2.22598	1	0.00798312	43	0.00798312	0.218514	0.691497
FBgn0032407	CG5325	CG5325	FBgn0066310	2.24099	1	0.00274875	18	0.00274875	0.0815253	0.592813
FBgn0037623	CG9801	CG9801		2.25171	1	0.00365999	20	0.00365999	0.130204	0.654274
FBgn0030581	CG14408	CG14408		2.26731	1	0.00253904	17	0.00253904	0.0774845	0.579796
FBgn0033521	CG12896	CG12896	FBgn0040497	2.55517	3	1.15e-05	1	1.15e-05	4.52e-05	0.0447469
FBgn0052350	CG32350	CG32350	FBgn0062459	2.67235	1	0.00153805	13	0.00153805	0.10755	0.459286
FBgn0004396	CrebA	Cyclic-AMP response element binding protein A	FBgn0004848,FBgn0010804,FBgn0041115,FBgn0062892	2.77109	1	0.000749454	10	0.000749454	0.00850585	0.290938
FBgn0086265	Fcp26Aa	Follicle cell protein 26Aa	FBgn0000646,FBgn0031755,FBgn0064929	4.83327	2	0.0130823	65	0.0130823	0.18009	0.691497
FBgn0035741	BBS1	BBS1		5.44256	1	0.00017186	5	0.00017186	0.0860982	0.133432

## Sheet: FDR 100 24 hours
Flybase #	Current symbol	Gene name	Secondary #	Mated/virgin ave	DOF	FDR	FDR rank	Limma P	P	Q		Legend
FBgn0002565	Lsp2		FBgn0036251	0.0541528	2	4.53e-06	1	4.53e-06	0.00345014	0.0144455		The top FDR ranked genes with gene expression changes at 24 hours post-mating.
FBgn0002563	Lsp1beta			0.0823885	2	0.000100249	2	0.000100249	0.0196886	0.112654		Array probes that did not correspond to an annotated gene were removed from the list.
FBgn0039330	CG11909			0.110548	1	0.00012646	3	0.00012646	0.0344339	0.112654
FBgn0039685	Obp99b		FBgn0063111,FBgn0064137	0.183915	2	0.00130513	26	0.00130513	0.055047	0.160223		Flybase ID is provided in column A
FBgn0040349	CG3699		FBgn0029549	0.188068	1	0.000830912	19	0.000830912	0.098757	0.133169		Symbol is provided in column B
FBgn0003415	skd		FBgn0024200,FBgn0024569,FBgn0024577,FBgn0037043,FBgn0041162	0.19	1	0.000636525	17	0.000636525	0.079795	0.119512		Gene name is provided in column C
FBgn0030073	CG10962		FBgn0030072,FBgn0047129,FBgn0062683	0.218761	2	0.000317953	8	0.000317953	0.0232196	0.112654		Secondary Flybase ID is provided in column D
FBgn0028686	Rpt3		FBgn0026699	0.229883	1	0.000574204	14	0.000574204	0.00346693	0.118326		The average expression ratio value (Mated/Virgin) is provided in column E
FBgn0038257	smp-30			0.248275	1	0.00100118	21	0.00100118	0.0666404	0.142676		The degrees of freedom is provided in colunm F
FBgn0038914	fit			0.292699	2	0.000341189	9	0.000341189	0.0151982	0.112654		The FDR value is provided in column G
FBgn0035189	CG9119			0.295935	2	0.000264313	6	0.000264313	0.010721	0.112654		The FDR rank is provided in column H
FBgn0031305	Iris			0.307943	1	0.00406361	49	0.00406361	0.15306	0.259078		The limma P value is provided in column I
FBgn0032726	CG10621		FBgn0043797,FBgn0044752	0.309647	2	0.000157179	4	0.000157179	0.00144558	0.112654		The students t-test P value is provided in column J
FBgn0030968	CG7322			0.322399	2	0.000834427	20	0.000834427	0.0280149	0.133169		The q value is provided in column K
FBgn0051075	CG31075		FBgn0039468	0.325243	2	0.000240206	5	0.000240206	0.0044313	0.112654
FBgn0034276	CG6385			0.336917	1	0.00383265	44	0.00383265	0.125646	0.259078
FBgn0043783	CG32444		FBgn0037111,FBgn0037112,FBgn0052444,FBgn0063607	0.338364	2	0.00162475	28	0.00162475	0.0428967	0.185214		Genes more highly expressed in mated females are highlighted in blue.
FBgn0022774	Oat		FBgn0036898	0.353534	2	0.00190265	31	0.00190265	0.0450772	0.191204
FBgn0035484	CG11594			0.359583	2	0.000356341	10	0.000356341	0.00388911	0.112654
FBgn0023129	aay		FBgn0046476	0.363555	2	0.000448402	12	0.000448402	0.00716448	0.118326
FBgn0023388	Dap160			0.367308	1	0.00451994	55	0.00451994	0.115268	0.259078
FBgn0030737	CG9914			0.378608	2	0.000388233	11	0.000388233	0.00103408	0.112654
FBgn0035791	CG8539			0.398211	2	0.000532224	13	0.000532224	0.00209496	0.118326
FBgn0033216	CG1946			0.4	2	0.000575415	15	0.000575415	0.00304334	0.118326
FBgn0020385	pug			0.404355	2	0.000593139	16	0.000593139	0.00268888	0.118326
FBgn0039241	CG11089		FBgn0043823	0.406847	2	0.000804613	18	0.000804613	0.00894879	0.133169
FBgn0033564	CG11919		FBgn0050019	0.414815	2	0.00178091	29	0.00178091	0.029121	0.191204
FBgn0037309	CR31541			0.421776	1	0.00519476	64	0.00519476	0.0251811	0.259078
FBgn0036824	CG3902		FBgn0036823	0.427801	2	0.00199528	33	0.00199528	0.0292385	0.19299
FBgn0036787	CG4306			0.431947	1	0.00569754	66	0.00569754	0.0068301	0.275543
FBgn0029823	CG3011		FBgn0066862	0.435034	3	0.00305545	38	0.00305545	0.033231	0.247444
FBgn0037714	CG9396			0.437989	2	0.00104431	23	0.00104431	0.00612357	0.142676
FBgn0047135	CG32276		FBgn0052276	0.440638	1	0.00647526	69	0.00647526	0.0380512	0.29561
FBgn0041194	Prat2		FBgn0035717	0.44102	2	0.00102968	22	0.00102968	0.00470654	0.142676
FBgn0039352	CG5053			0.44306	2	0.00467876	56	0.00467876	0.0594572	0.259078
FBgn0002719	Men		FBgn0038081,FBgn0062124	0.443421	1	0.00643343	68	0.00643343	0.00108335	0.29561
FBgn0026189	prominin-like			0.4447	1	0.00735223	75	0.00735223	0.0707713	0.312898
FBgn0023477	Tal		FBgn0034934	0.444765	1	0.00930955	89	0.00930955	0.125234	0.330941
FBgn0000055	Adh		FBgn0016704,FBgn0052954	0.445909	2	0.00180263	30	0.00180263	0.0200577	0.191204
FBgn0010222	Nmdmc		FBgn0037658	0.44642	2	0.00515798	63	0.00515798	0.063223	0.259078
FBgn0038858	CG5793			0.448475	2	0.00113001	25	0.00113001	0.00467416	0.144274
FBgn0011705	rost			0.449692	1	0.0071151	74	0.0071151	0.0378139	0.306899
FBgn0036549	CG10516			0.450861	1	0.00889975	87	0.00889975	0.104706	0.326516
FBgn0001125	Got2		FBgn0031380	0.452926	2	0.00107279	24	0.00107279	0.00157288	0.142676
FBgn0038463	CG3534			0.457496	2	0.00483308	57	0.00483308	0.0565725	0.259078
FBgn0037723	SpdS			0.469225	2	0.00648294	70	0.00648294	0.0680294	0.29561
FBgn0041203	LIMK1		FBgn0030402	0.46979	1	0.0106048	97	0.0106048	0.104822	0.344131
FBgn0052190	NUCB1		FBgn0023185	0.470948	1	0.00862553	83	0.00862553	0.00242919	0.326516
FBgn0030239	CG17333			0.477826	2	0.0038782	46	0.0038782	0.0388423	0.259078
FBgn0032904	Mtp			0.480606	2	0.00148331	27	0.00148331	8.17e-05	0.175353
FBgn0036857	CG9629			0.485295	2	0.00310093	40	0.00310093	0.025803	0.247444
FBgn0033564	CG11919		FBgn0050019	0.486862	2	0.00191691	32	0.00191691	0.00608507	0.191204
FBgn0034390	CG15093			0.487846	3	0.00237469	35	0.00237469	0.0215857	0.216563
FBgn0031913	CG5958			0.49793	2	0.0029717	36	0.0029717	0.0182939	0.247444
FBgn0039073	CG4408		FBgn0043828	0.498355	2	0.00209904	34	0.00209904	0.00398554	0.197055
FBgn0001218	Hsc70-3		FBgn0027308,FBgn0027310,FBgn0028286,FBgn0028330,FBgn0029049,FBgn0030335,FBgn0040174,FBgn0044787	0.500469	2	0.00431803	52	0.00431803	0.0344242	0.259078
FBgn0000053	ade3		FBgn0051628,FBgn0063628	0.501391	3	0.00437019	53	0.00437019	0.0342475	0.259078
FBgn0086254	CG6084		FBgn0036182,FBgn0017641	0.515263	2	0.00513473	60	0.00513473	0.0362948	0.259078
FBgn0023506	Es2			0.519954	2	0.00322437	41	0.00322437	0.0105628	0.251019
FBgn0037607	CG8036		FBgn0062080	0.523413	2	0.00497466	59	0.00497466	0.0303239	0.259078
FBgn0027945	ppl		FBgn0013569	0.527836	2	0.00297579	37	0.00297579	0.0022833	0.247444
FBgn0004654	Pgd		FBgn0001395	0.529347	2	0.0110363	101	0.0110363	0.0774879	0.344131
FBgn0015570	alpha-Est2			0.529516	2	0.00513568	61	0.00513568	0.0286785	0.259078
FBgn0016715	Reg-2			0.529788	2	0.00490041	58	0.00490041	0.0259485	0.259078
FBgn0037913	CG6783		FBgn0025540,FBgn0044763,FBgn0051305,FBgn0064779,FBgn0064804,FBgn0064806,FBgn0064848	0.530263	2	0.00368706	43	0.00368706	0.0109376	0.259078
FBgn0001124	Got1		FBgn0034079,FBgn0046303	0.531997	2	0.00808613	79	0.00808613	0.0546568	0.326516
FBgn0039298	to			0.535237	2	0.0107835	98	0.0107835	0.0728499	0.344131
FBgn0003074	Pgi			0.537134	2	0.00661679	71	0.00661679	0.0390799	0.297464
FBgn0030474	CG15747			0.538878	2	0.00602913	67	0.00602913	0.03242	0.287227
FBgn0027552	CG10863			0.540561	2	0.00418019	51	0.00418019	0.0108673	0.259078
FBgn0038535	alt			0.540627	2	0.00878811	85	0.00878811	0.0554843	0.326516
FBgn0051226	CG31226		FBgn0045296,FBgn0047329	0.543064	2	0.00386051	45	0.00386051	0.00508565	0.259078
FBgn0032945	CG8665			0.553546	2	0.00449188	54	0.00449188	0.00583067	0.259078
FBgn0012036	Aldh		FBgn0032114	0.565272	3	0.003978	47	0.003978	0.0197609	0.259078
FBgn0051673	CG31673		FBgn0032890,FBgn0063161	0.576682	2	0.00691775	73	0.00691775	0.0142615	0.302473
FBgn0014002	Pdi			0.582904	2	0.0108429	100	0.0108429	0.0424305	0.344131
FBgn0029990	CG2233			0.588676	2	0.00771577	77	0.00771577	0.0113252	0.319841
FBgn0019936	RpS20		FBgn0025315,FBgn0025320,FBgn0025322	1.46301	3	0.0101576	95	0.0101576	0.00638718	0.341282
FBgn0010385	Def			1.50322	3	0.00802915	78	0.00802915	0.00748795	0.326516
FBgn0040735	CG16836			1.58218	3	0.00882015	86	0.00882015	0.024748	0.326516
FBgn0014019	Rh5			1.66808	2	0.0108276	99	0.0108276	0.0276368	0.344131
FBgn0000472	dm		FBgn0028362,FBgn0066838	1.68688	2	0.00995923	93	0.00995923	0.0270461	0.341282
FBgn0031093	CG9581			1.69823	2	0.00933141	90	0.00933141	0.0254853	0.330941
FBgn0032836	CG10680			1.84181	2	0.00416402	50	0.00416402	0.00909849	0.259078
FBgn0052790	CG32790		FBgn0029691	1.846	2	0.00857098	82	0.00857098	0.0531592	0.326516
FBgn0013753	Bgb			1.91292	2	0.00546666	65	0.00546666	0.0358657	0.268444
FBgn0039703	CG7829			1.95924	2	0.00747097	76	0.00747097	0.0602419	0.313768
FBgn0030773	CG9676			1.99956	2	0.0103515	96	0.0103515	0.0856851	0.344131
FBgn0023517	CG14816			2.07843	1	0.00969891	92	0.00969891	0.0219064	0.336496
FBgn0030101	CG12118			2.09873	1	0.00968201	91	0.00968201	0.0536236	0.336496
FBgn0005614	trpl		FBgn0042195	2.13323	2	0.00310048	39	0.00310048	0.0324027	0.247444
FBgn0036090	CG8009		FBgn0064924	2.14903	1	0.00850646	81	0.00850646	0.0464024	0.326516
FBgn0020545	kraken			2.27965	1	0.0101	94	0.0101	0.148602	0.341282
FBgn0038964	Nop56			2.51513	2	0.00925092	88	0.00925092	0.106787	0.330941
FBgn0036875	CG9449			2.51921	2	0.00688676	72	0.00688676	0.0902738	0.302473
FBgn0036381	CG8745			2.55564	3	0.00835003	80	0.00835003	0.0690848	0.326516
FBgn0003250	Rh4			2.67389	1	0.00338877	42	0.00338877	0.0541072	0.257536
FBgn0040074	retinin		FBgn0036611	3.1328	2	0.00514132	62	0.00514132	0.0887324	0.259078
FBgn0040609	CG3348			3.56236	2	0.000300227	7	0.000300227	0.0148903	0.112654
FBgn0043791	CG8147		FBgn0037699	4.39108	2	0.00875851	84	0.00875851	0.124657	0.326516

## Sheet: FDR 100 48 hours
Flybase #	current symbol	full name	secondary flybase	Average	DOF	FDR	FDR rank	limma P	P	Q		Legend
FBgn0002565	Lsp2	Larval serum protein 2	FBgn0036251	0.0602515	3	9.39e-08	1	9.39e-08	0.000978597	0.000206194		The top FDR ranked genes with gene expression changes at 48 hours post-mating.
FBgn0002563	Lsp1beta	Larval serum protein 1 beta		0.109849	3	3.69e-07	2	3.69e-07	0.00147689	0.00028836		Array probes that did not correspond to an annotated gene were removed from the list.
FBgn0039685	Obp99b	Odorant-binding protein 99b	FBgn0063111,FBgn0064137	0.109958	1	1.93e-05	17	1.93e-05	0.0818485	0.00249667
FBgn0033830	CG10814	CG10814		0.151721	3	1.66e-05	16	1.66e-05	0.00887955	0.00228046		Flybase ID is provided in column A
FBgn0030073	CG10962	CG10962	FBgn0030072,FBgn0047129,FBgn0062683	0.184963	1	2.73e-05	20	2.73e-05	0.0363258	0.00287241		Symbol is provided in column B
FBgn0039330	CG11909	CG11909		0.203659	3	1.43e-06	5	1.43e-06	0.00176512	0.000628378		Gene name is provided in column C
FBgn0040349	CG3699	CG3699	FBgn0029549	0.245546	2	7.72e-06	8	7.72e-06	0.00502455	0.00198737		Secondary Flybase ID is provided in column D
FBgn0043783	CG32444	CG32444	FBgn0037111,FBgn0037112,FBgn0052444,FBgn0063607	0.247509	3	3.94e-07	3	3.94e-07	0.0001131	0.00028836		The average expression ratio value (Mated/Virgin) is provided in column E
FBgn0039678	Obp99a	Odorant-binding protein 99a	FBgn0062910	0.249029	3	8.93e-06	9	8.93e-06	0.00452902	0.00198737		The degrees of freedom is provided in colunm F
FBgn0038257	smp-30	Senescence marker protein-30		0.264294	2	6.04e-05	27	6.04e-05	0.0246463	0.00491368		The FDR value is provided in column G
FBgn0051075	CG31075	CG31075	FBgn0039468	0.288869	1	0.000357368	45	0.000357368	0.119487	0.0170561		The FDR rank is provided in column H
FBgn0032077	CG9515	CG9515	FBgn0043835,FBgn0053085	0.305323	2	1.36e-05	14	1.36e-05	0.00123463	0.00213441		The limma P value is provided in column I
FBgn0036549	CG10516	CG10516		0.347797	3	3.54e-06	6	3.54e-06	0.00029175	0.00129645		The students t-test P value is provided in column J
FBgn0039298	to	takeout		0.351288	3	7.56e-06	7	7.56e-06	0.00128062	0.00198737		The q value is provided in column K
FBgn0030968	CG7322	CG7322		0.352853	3	1.05e-05	11	1.05e-05	0.00192602	0.00209403
FBgn0041194	Prat2	Phosphoribosylamidotransferase 2	FBgn0035717	0.364971	2	4e-05	25	4e-05	0.00162003	0.00341077
FBgn0036208	CG10361	CG10361		0.366283	1	0.000629306	58	0.000629306	0.0880798	0.0232304		Genes more highly expressed in mated females are highlighted in blue.
FBgn0035189	CG9119	CG9119		0.380388	3	1.24e-05	12	1.24e-05	0.00139081	0.00213441
FBgn0030737	CG9914	CG9914		0.38476	3	2.45e-05	18	2.45e-05	0.00313433	0.00287241
FBgn0039094	CG10184	CG10184		0.397204	2	7.79e-05	28	7.79e-05	0.0034677	0.00611189
FBgn0023477	Tal	Tal	FBgn0034934	0.415982	3	1.28e-05	13	1.28e-05	0.000324752	0.00213441
FBgn0035791	CG8539	CG8539		0.416607	3	2.94e-05	22	2.94e-05	0.00226288	0.00293058
FBgn0033564	CG11919	CG11919	FBgn0050019	0.421857	3	2.75e-05	21	2.75e-05	0.00179862	0.00287241
FBgn0002719	Men	Malic enzyme	FBgn0038081,FBgn0062124	0.447869	3	0.00023496	39	0.00023496	0.0131974	0.012936
FBgn0034618	CG9485	CG9485	FBgn0046286	0.450307	2	0.000235688	40	0.000235688	0.00866109	0.012936
FBgn0011770	Gip	GIP-like		0.454706	3	2.63e-05	19	2.63e-05	0.000306139	0.00287241
FBgn0039073	CG4408	CG4408	FBgn0043828	0.462346	2	0.00132485	76	0.00132485	0.0578811	0.0372901
FBgn0036824	CG3902	CG3902	FBgn0036823	0.46409	3	0.000294555	43	0.000294555	0.0140134	0.0150391
FBgn0000053	ade3	adenosine 3	FBgn0051628,FBgn0063628	0.468453	2	0.00112657	71	0.00112657	0.0494614	0.0338813
FBgn0040993	CG17325	CG17325	FBgn0061387	0.468611	1	0.00190937	87	0.00190937	0.000472431	0.0471001
FBgn0042201	Nplp3	Neuropeptide-like precursor 3	FBgn0036604,FBgn0062957	0.46904	2	0.000443666	49	0.000443666	0.0181584	0.0193783
FBgn0038858	CG5793	CG5793		0.473689	3	0.000141102	32	0.000141102	0.00627841	0.0096807
FBgn0037714	CG9396	CG9396		0.477928	3	0.000111032	31	0.000111032	0.00430508	0.00786334
FBgn0036787	CG4306	CG4306		0.482991	1	0.0026014	97	0.0026014	0.0640245	0.0556623
FBgn0027552	CG10863	CG10863		0.489047	3	0.000213348	37	0.000213348	0.00805856	0.0125189
FBgn0038738	CG4572	CG4572	FBgn0066050	0.49029	3	0.000185749	36	0.000185749	0.00674996	0.0113278
FBgn0020385	pug	pugilist		0.491668	2	0.000469413	52	0.000469413	0.0099753	0.0193783
FBgn0001125	Got2	Glutamate oxaloacetate transaminase 2	FBgn0031380	0.497402	3	0.000161184	34	0.000161184	0.00493746	0.0103632
FBgn0004654	Pgd	Phosphogluconate dehydrogenase	FBgn0001395,FBgn0003073,FBgn0028299	0.500542	3	0.000905902	63	0.000905902	0.0260213	0.0305978
FBgn0030239	CG17333	CG17333		0.509134	3	0.00155827	80	0.00155827	0.0364114	0.0417207
FBgn0031092	CG9577	CG9577		0.509229	2	0.000634871	59	0.000634871	0.0108907	0.0232304
FBgn0030451	CG15717	CG15717		0.5106	2	0.00100748	67	0.00100748	0.0270161	0.0316579
FBgn0037607	CG8036	CG8036	FBgn0062080	0.511043	3	9.88e-05	30	9.88e-05	0.00103943	0.00723036
FBgn0023129	aay	astray	FBgn0046476	0.527066	3	0.000165211	35	0.000165211	0.0021118	0.0103632
FBgn0034390	CG15093	CG15093		0.529491	3	0.000382484	46	0.000382484	0.00873471	0.0178664
FBgn0037723	SpdS	Spermidine Synthase		0.531171	3	0.000243874	41	0.000243874	0.00426759	0.0130588
FBgn0034276	CG6385	CG6385		0.538008	3	0.000216684	38	0.000216684	0.00261605	0.0125189
FBgn0026403	Ndg	Nidogen/entactin	FBgn0033509,FBgn0046316	0.545408	3	0.000459031	51	0.000459031	0.00835667	0.0193783
FBgn0016715	Reg-2	Rhythmically expressed gene 2		0.54563	3	0.000974334	65	0.000974334	0.0196194	0.0316579
FBgn0003076	Pgm	Phosphogluconate mutase	FBgn0036572	0.547664	3	0.00111653	70	0.00111653	0.0218456	0.0338813
FBgn0085484	CG34455	CG34455	FBgn0035979	0.552596	2	0.00137081	78	0.00137081	0.0146231	0.0376192
FBgn0001124	Got1	Glutamate oxaloacetate transaminase 1	FBgn0034079,FBgn0046303	0.55842	3	0.000587947	57	0.000587947	0.00917581	0.0222553
FBgn0029823	CG3011	CG3011	FBgn0066862	0.564205	3	0.000253849	42	0.000253849	0.000772119	0.0132694
FBgn0032213	CG5390	CG5390	FBgn0043834	0.570346	3	0.00178846	85	0.00178846	0.027311	0.0451318
FBgn0003074	Pgi	Phosphoglucose isomerase		0.570926	3	0.000432803	48	0.000432803	0.00361434	0.0193783
FBgn0035950	CG5288	CG5288		0.5726	3	0.000492392	54	0.000492392	0.00458664	0.0196549
FBgn0035726	CG9953	CG9953		0.57317	3	0.000749521	61	0.000749521	0.00964991	0.0265408
FBgn0038516	CG5840	CG5840		0.577059	3	0.00065462	60	0.00065462	0.00702576	0.0235604
FBgn0053138	CG33138	CG33138	FBgn0033801	0.577068	3	0.00229732	93	0.00229732	0.0322657	0.0523652
FBgn0031913	CG5958	CG5958		0.585321	3	0.00131705	74	0.00131705	0.0165665	0.0372901
FBgn0039241	CG11089	CG11089	FBgn0043823	0.585374	3	0.000355188	44	0.000355188	0.000371339	0.0170561
FBgn0037973	CG18547	CG18547		0.588022	3	0.00231362	95	0.00231362	0.0294195	0.0523652
FBgn0037718	P58IPK	P58IPK	FBgn0046231	0.597215	3	0.00134272	77	0.00134272	0.0138157	0.0373149
FBgn0032864	CG2493	CG2493		0.60254	3	0.00131786	75	0.00131786	0.0120023	0.0372901
FBgn0031305	Iris	Iris		0.608588	3	0.000904435	62	0.000904435	0.00450097	0.0305978
FBgn0032726	CG10621	CG10621	FBgn0043797,FBgn0044752	0.618128	3	0.00197475	88	0.00197475	0.0158792	0.0481717
FBgn0022355	Tsf1	Transferrin 1	FBgn0025536	0.627084	3	0.00121765	72	0.00121765	0.00402903	0.0361254
FBgn0030575	CG5321	CG5321	FBgn0027675	0.632049	3	0.00245019	96	0.00245019	0.0163318	0.0548903
FBgn0001114	Glt	Glutactin		0.63532	3	0.000996268	66	0.000996268	0.000297304	0.0316579
FBgn0015039	Cyp9b2	Cytochrome P450-9b2	FBgn0043831	0.636254	3	0.00176024	84	0.00176024	0.00738174	0.0449363
FBgn0030731	CG3415	CG3415		0.639965	3	0.00171168	83	0.00171168	0.00568882	0.0442106
FBgn0033177	CG11141	CG11141		0.647399	3	0.00145692	79	0.00145692	0.00134372	0.0394888
FBgn0015657	DnaJ-1	DnaJ-like-1	FBgn0044712,FBgn0046460	0.663827	3	0.00219801	92	0.00219801	0.00233033	0.0513363
FBgn0012036	Aldh	Aldehyde dehydrogenase	FBgn0032114	0.664712	3	0.00204462	90	0.00204462	0.00112165	0.0487919
FBgn0030724	Nipsnap	Nipsnap		0.667799	3	0.00230006	94	0.00230006	0.00181385	0.0523652
FBgn0011818	oaf	out at first	FBgn0004866,FBgn0005565	1.49246	3	0.00209349	91	0.00209349	0.000250321	0.0494208
FBgn0035542	CG11347	CG11347		1.70537	3	0.00129297	73	0.00129297	0.0159227	0.0372901
FBgn0037010	CG4825	CG4825		1.71225	3	0.00108253	69	0.00108253	0.0131485	0.0334737
FBgn0259219	CG42319	CG42319	FBgn0033822,FBgn0033823	1.72445	3	0.00260656	100	0.00260656	0.0352076	0.0556623
FBgn0024941	RSG7	Regulator of G-protein signalling 7		1.83774	2	0.00100939	68	0.00100939	0.00719992	0.0316579
FBgn0040582	CG5791	CG5791	FBgn0047035	1.85349	3	0.00168218	82	0.00168218	0.0327178	0.043966
FBgn0031563	CG10031	CG10031		1.86823	2	0.000946691	64	0.000946691	0.0104703	0.031491
FBgn0037167	CG11425	CG11425		1.91993	3	0.00188145	86	0.00188145	0.0392005	0.046939
FBgn0010651	l(2)08717	lethal (2) 08717	FBgn0034393	1.97294	3	0.000553247	56	0.000553247	0.0168155	0.0213092
FBgn0030041	CG12116	CG12116		1.97931	3	0.000476636	53	0.000476636	0.014948	0.0193783
FBgn0034501	CG13868	CG13868	FBgn0045891	1.98998	3	0.000452972	50	0.000452972	0.0146414	0.0193783
FBgn0004652	fruitless	fruP1-control-80?M		2.04488	1	0.00262167	101	0.00262167	0.00304074	0.0556623
FBgn0025640	CG13369	CG13369		2.06367	1	0.00260171	98	0.00260171	0.0567475	0.0556623
FBgn0024811	Crk	Crk		2.11497	1	0.00202846	89	0.00202846	0.00024834	0.0487919
FBgn0040734	CG15065	CG15065		2.17634	1	0.00260491	99	0.00260491	0.126554	0.0556623
FBgn0036015	CG3088	CG3088		2.37057	3	0.000515778	55	0.000515778	0.0256744	0.0202208
FBgn0036875	CG9449	CG9449		2.59195	2	0.00159719	81	0.00159719	0.0851248	0.0422475
FBgn0040609	CG3348	CG3348		2.91842	3	0.000147097	33	0.000147097	0.0162362	0.00978617
FBgn0036022	CG8329	CG8329		2.94566	3	3.77e-05	23	3.77e-05	0.00699754	0.00341077
FBgn0036381	CG8745	CG8745		2.97066	3	9.68e-05	29	9.68e-05	0.0130188	0.00723036
FBgn0040502	CG8343	CG8343	FBgn0033066	3.5177	3	9.05e-06	10	9.05e-06	0.00363809	0.00198737
FBgn0039703	CG7829	CG7829		3.65946	3	1.51e-05	15	1.51e-05	0.00554328	0.00220388
FBgn0085353	CG34324	CG34324		5.31609	1	3.98e-05	24	3.98e-05	0.0604428	0.00341077
FBgn0030773	CG9676	CG9676		6.69944	3	5.34e-07	4	5.34e-07	0.00138856	0.000293284
FBgn0043791	CG8147	CG8147	FBgn0037699	6.95966	3	0.000431343	47	0.000431343	0.0366948	0.0193783

## Sheet: FDR 100 72 hours
flybase	symbol	full name	secondary flybase	m/v Average	DOF	FDR	FDR Rank	Limma P	P	Q	Legend
FBgn0033830	CG10814	CG10814		0.127039	3	2.67e-06	1	2.67e-06	0.00605231	0.00712814	The top FDR ranked genes with gene expression changes at 72hours post-mating.
FBgn0039685	Obp99b	Odorant-binding protein 99b	FBgn0063111,FBgn0064137	0.176839	2	3.98e-06	3	3.98e-06	0.017152	0.00712814	Array probes that did not correspond to an annotated gene were removed from the list.
FBgn0039298	to	takeout		0.239383	2	1.01e-05	5	1.01e-05	0.0205669	0.0107956
FBgn0031432	Cyp309a1	Cyp309a1		0.305345	1	9.35e-05	10	9.35e-05	0.111179	0.0502067	Flybase ID is provided in column A
FBgn0029158	Las	Lipoic acid synthase	FBgn0036989	0.32128	1	8.46e-05	9	8.46e-05	0.0952632	0.0502067	Symbol is provided in column B
FBgn0030073	CG10962	CG10962	FBgn0030072,FBgn0047129,FBgn0062683	0.378568	2	7.49e-06	4	7.49e-06	0.00247737	0.0100598	Gene name is provided in column C
FBgn0002565	Lsp2	Larval serum protein 2	FBgn0036251	0.387573	3	0.00180444	59	0.00180444	0.0676597	0.161864	Secondary Flybase ID is provided in column D
FBgn0032387	CG16965	CG16965		0.398673	2	0.000146899	12	0.000146899	0.0404454	0.0657463	The average expression ratio value (Mated/Virgin) is provided in column E
FBgn0261575	CG11909		FBgn0039330	0.408483	3	0.000690423	32	0.000690423	0.0436699	0.11408
FBgn0004240	Dpt	Diptericin		0.4228	3	0.000313548	16	0.000313548	0.0295635	0.101938	The degrees of freedom is provided in colunm F
FBgn0039678	Obp99a	Odorant-binding protein 99a	FBgn0062910	0.432858	3	0.000539133	26	0.000539133	0.0375402	0.111367	The FDR value is provided in column G
FBgn0051075	CG31075	CG31075	FBgn0039468	0.464518	2	0.000466886	23	0.000466886	0.0560848	0.104772	The FDR rank is provided in column H
FBgn0043575	PGRP-SC2	PGRP-SC2	FBgn0033328	0.467	2	0.000746122	35	0.000746122	0.0700421	0.114237	The limma P value is provided in column I
FBgn0033564	CG11919	CG11919	FBgn0050019	0.481059	1	0.00115617	41	0.00115617	0.152164	0.143994	The students t-test P value is provided in column J
FBgn0033775	Cyp9h1	Cyp9h1		0.505848	1	0.00163064	55	0.00163064	0.15838	0.161864	The q value is provided in column K
FBgn0000279	CecC	Cecropin C	FBgn0062945	0.514386	1	0.00198168	66	0.00198168	0.168946	0.16357
FBgn0041579	AttC	Attacin-C	FBgn0033833	0.514577	3	0.00279682	81	0.00279682	0.0713918	0.187762
FBgn0039611	CG14528	CG14528		0.523319	2	0.000322664	17	0.000322664	0.0288487	0.101938	Genes more highly expressed in mated females are highlighted in blue.
FBgn0039094	CG10184	CG10184		0.535237	3	0.00046819	24	0.00046819	0.0257261	0.104772
FBgn0034076	Jhedup	Juvenile hormone esterase duplication		0.551542	2	0.00353879	86	0.00353879	0.113697	0.223599
FBgn0034276	CG6385	CG6385		0.554233	3	0.00142389	50	0.00142389	0.0459875	0.15566
FBgn0031857	CG11321	CG11321		0.570537	1	0.00215841	71	0.00215841	0.0489286	0.165604
FBgn0037801	CG3999	CG3999		0.571288	3	5.21e-05	6	5.21e-05	0.00114399	0.0466079
FBgn0260455	CG10332	CG10332	FBgn0045894	0.572355	3	0.00189871	64	0.00189871	0.0509424	0.161864
FBgn0000053	ade3	adenosine 3	FBgn0051628,FBgn0063628	0.574535	3	0.000136436	11	0.000136436	0.00620685	0.0657463
FBgn0002719	Men	Malic enzyme	FBgn0038081,FBgn0062124	0.581234	3	0.000413845	21	0.000413845	0.017279	0.104772
FBgn0011283	Pbprp5	Pheromone-binding protein-related protein 5		0.582111	2	0.000700953	33	0.000700953	0.0271804	0.11408
FBgn0041194	Prat2	Phosphoribosylamidotransferase 2	FBgn0035717	0.585616	3	0.000735006	34	0.000735006	0.0260195	0.114237
FBgn0033857	CG13335	CG13335	FBgn0033858,FBgn0064931	0.598176	2	0.00206418	68	0.00206418	0.065	0.16498
FBgn0014903	CG14630	CG14630	FBgn0029555	0.600949	1	0.00369814	88	0.00369814	0.0688742	0.22794
FBgn0031558	CG16704	CG16704	FBgn0047025	0.601343	3	0.000245785	15	0.000245785	0.00767796	0.0880031
FBgn0032770	CG13086	CG13086		0.604108	3	0.00353284	85	0.00353284	0.0653755	0.223599
FBgn0040968	CG14933	CG14933		0.604305	3	0.00150712	53	0.00150712	0.0382872	0.15566
FBgn0032699	CG10383	CG10383		0.60745	1	0.00377727	90	0.00377727	0.0141337	0.22794
FBgn0051683	CG31683	CG31683	FBgn0027612,FBgn0063627	0.608706	2	0.0010274	40	0.0010274	0.0258357	0.137947
FBgn0036449	bmm	brummer		0.614428	3	0.000611504	27	0.000611504	0.0170922	0.11408
FBgn0020385	pug	pugilist		0.616565	3	0.00248625	76	0.00248625	0.0500406	0.17406
FBgn0025454	Cyp6g1	Cyp6g1	FBgn0003288,FBgn0067801,FBgn0067802	0.617975	3	0.000765734	36	0.000765734	0.0202261	0.114237
FBgn0032400	CG6770	CG6770	FBgn0066037	0.618393	3	0.000344964	18	0.000344964	0.00836111	0.102224
FBgn0029648	CG3603	CG3603	FBgn0062963	0.621123	2	0.000970683	39	0.000970683	0.0141265	0.133674
FBgn0031689	Cyp28d1	Cyp28d1		0.622799	3	0.000930173	38	0.000930173	0.022854	0.131466
FBgn0038858	CG5793	CG5793		0.624655	3	0.00421279	94	0.00421279	0.067327	0.239378
FBgn0036787	CG4306	CG4306		0.627321	2	0.00252791	79	0.00252791	0.0570488	0.17406
FBgn0027583	CG7601	CG7601		0.634502	2	0.00309441	83	0.00309441	0.0635065	0.202674
FBgn0034045	CG8249	CG8249		0.640912	2	0.00249869	77	0.00249869	0.04554	0.17406
FBgn0259716	CG42370	CG42370	FBgn0031810,FBgn0031809	0.645013	2	0.00433407	98	0.00433407	0.0768775	0.23946
FBgn0033170	sPLA2	secretory Phospholipase A2		0.650791	3	0.00230031	72	0.00230031	0.0377479	0.174005
FBgn0001125	Got2	Glutamate oxaloacetate transaminase 2	FBgn0031380	0.652978	3	0.00450319	102	0.00450319	0.0615571	0.23946
FBgn0015570	alpha-Est2	alpha-Esterase-2		0.653941	3	0.00457418	103	0.00457418	0.0618936	0.240643
FBgn0039817	CG15553	CG15553		0.65536	3	0.00147145	51	0.00147145	0.023925	0.15566
FBgn0027579	CG5508	CG5508		0.659662	2	0.00251537	78	0.00251537	0.0278223	0.17406
FBgn0029990	CG2233	CG2233		0.660721	3	0.00179219	58	0.00179219	0.0271658	0.161864
FBgn0001124	Got1	Glutamate oxaloacetate transaminase 1	FBgn0034079,FBgn0046303	0.660799	2	0.00209223	69	0.00209223	0.0153804	0.16498
FBgn0044048	Ilp5	insulin-like peptide 5	FBgn0053273	0.662307	2	0.00187703	62	0.00187703	0.00725114	0.161864
FBgn0051365	CG31365	CG31365	FBgn0039057	0.663685	2	0.00339866	84	0.00339866	0.0429831	0.219919
FBgn0033742	CG8550	CG8550		0.664759	3	0.00186462	60	0.00186462	0.0268085	0.161864
FBgn0040773	CG2249	CG2249	FBgn0025203,FBgn0063160	0.667468	3	0.00239388	74	0.00239388	0.03308	0.17406
FBgn0011705	rost	rolling stone		0.672088	3	0.00369117	87	0.00369117	0.0463026	0.22794
FBgn0030607	dob	doppelganger von brummer		0.67306	2	0.0047394	104	0.0047394	0.0565058	0.240643
FBgn0014075	Ugt	UDP-glucose-glycoprotein glucosyltransferase	FBgn0046358,FBgn0046359	0.676137	3	0.00474947	107	0.00474947	0.0549708	0.240643
FBgn0034162	CG6426	CG6426	FBgn0047058	0.680124	3	0.00269498	80	0.00269498	0.0317395	0.183215
FBgn0027929	nimB1	nimrod B1	FBgn0053119	0.694467	3	0.00484775	108	0.00484775	0.047271	0.243327
FBgn0033269	CG8709	CG8709	FBgn0062224	0.699171	2	0.00474509	105	0.00474509	0.0211278	0.240643
FBgn0063924	Kaz1-ORFA	Kaz1-ORFA	FBgn0026414,FBgn0053790	0.699612	3	0.00186674	61	0.00186674	0.0126968	0.161864
FBgn0051313	CG31313	CG31313	FBgn0047056	0.701057	2	0.00423391	95	0.00423391	0.00836775	0.239378
FBgn0035392	CG1271	CG1271		0.733593	3	0.00431514	97	0.00431514	0.0184834	0.23946
FBgn0012034	AcCoAS	Acetyl Coenzyme A synthase	FBgn0043802	0.748417	3	0.00446412	100	0.00446412	0.00902041	0.23946
FBgn0085453	CG34424	CG34424	FBgn0034851	0.972601	3	0.000219182	14	0.790423	0.836014	0.802486
FBgn0051229	CG31229	CG31229		0.996235	1	0.00211956	70	0.975606	0.973247	0.834882
FBgn0034909	CG4797	CG4797		1.16907	3	0.00120995	45	0.0809804	0.0830146	0.550537
FBgn0039993	CG17691	CG17691		1.34399	3	0.00474647	106	0.00474647	0.0143529	0.240643
FBgn0038964	Nop56	Nop56		1.36461	3	0.00447993	101	0.00447993	0.0204397	0.23946
FBgn0010408	RpS9	Ribosomal protein S9		1.36674	3	0.00532338	109	0.00532338	0.0283292	0.264726
FBgn0036975	CG5618	CG5618		1.37859	3	0.0040671	93	0.0040671	0.0218791	0.237427
FBgn0040502	CG8343	CG8343	FBgn0033066	1.40949	3	0.00400113	92	0.00400113	0.0311099	0.236143
FBgn0041607	asparagine-synthetase	asparagine synthetase	FBgn0053486	1.41832	3	0.00194855	65	0.00194855	0.011251	0.163518
FBgn0010611	Hmgs	HMG Coenzyme A synthase	FBgn0034115,FBgn0034116	1.41976	3	0.00120432	44	0.00120432	0.00269504	0.143994
FBgn0036015	CG3088	CG3088		1.46393	3	0.0030524	82	0.0030524	0.0346254	0.20239
FBgn0053123	CG33123	CG33123	FBgn0025535,FBgn0031543	1.46437	3	0.00119745	43	0.00119745	0.00996801	0.143994
FBgn0035539	CG7447	CG7447		1.48632	2	0.00239902	75	0.00239902	0.00924652	0.17406
FBgn0259937	Nop60B	Nucleolar protein at 60B	FBgn0023184,FBgn0022178,FBgn0083122	1.48904	3	0.000659633	30	0.000659633	0.00431336	0.11408
FBgn0039703	CG7829	CG7829		1.49063	3	0.000678275	31	0.000678275	0.00483943	0.11408
FBgn0033782	sug	sugarbabe		1.49272	3	0.00119039	42	0.00119039	0.0143444	0.143994
FBgn0026593	CG5707	CG5707	FBgn0035314	1.49939	3	0.000656565	29	0.000656565	0.00544236	0.11408
FBgn0036022	CG8329	CG8329		1.50235	3	0.00174443	56	0.00174443	0.0247195	0.161864
FBgn0030041	CG12116	CG12116		1.50717	3	0.00126011	48	0.00126011	0.017688	0.143994
FBgn0000565	Eip71CD	Ecdysone-induced protein 28/29kD	FBgn0026825	1.53526	3	0.000649334	28	0.000649334	0.00932557	0.11408
FBgn0039800	CG11314	CG11314	FBgn0064875	1.54521	2	0.00149453	52	0.00149453	0.0112702	0.15566
FBgn0037010	CG4825	CG4825		1.55445	3	0.00125816	47	0.00125816	0.0239256	0.143994
FBgn0036547	CG17032	CG17032		1.61786	2	0.00423423	96	0.00423423	0.0941802	0.239378
FBgn0036240	CG6928	CG6928		1.72389	1	0.00238733	73	0.00238733	0.00566584	0.17406
FBgn0031805	CG9505	CG9505		1.81268	1	0.00377035	89	0.00377035	0.19568	0.22794
FBgn0052750	CG32750	CG32750	FBgn0029847	1.89582	1	0.00121325	46	0.00121325	0.0771286	0.143994
FBgn0015075	Ddx1	Dead-box-1	FBgn0013790	2.07252	1	0.0018866	63	0.0018866	0.195823	0.161864
FBgn0034479	CG8654	CG8654		2.11947	3	0.000925519	37	0.000925519	0.0452159	0.131466
FBgn0037612	CG8112	CG8112		2.17111	1	0.000409692	20	0.000409692	0.0632578	0.104772
FBgn0052523	CG32523	CG32523	FBgn0031167	2.34762	2	7.54e-05	7	7.54e-05	0.0231493	0.0502067
FBgn0043791	CG8147	CG8147	FBgn0037699	3.06614	3	0.00201009	67	0.00201009	0.073526	0.16357
FBgn0261362	CG5779		FBgn0000165	3.5157	1	8.1e-05	8	8.1e-05	0.115206	0.0502067
FBgn0040609	CG3348	CG3348		5.84454	2	3.01e-06	2	3.01e-06	0.0155532	0.00712814

## Sheet: FDR 100 brain
FBGN	Gene	Gene	Secondary	Average expression	DOF	FDR	FDR Rank	Limma P	P	Q	Legend
FBgn0085397	Fili	Fish-lips	FBgn0034669,FBgn0034668	0.3827	2	0.0113658	60	0.0113658	0.156265	0.871003	The top FDR ranked genes with gene expression changes at 24 hours post-mating in brain tissues.
FBgn0033303	Cyp6a15Psi	Cyp6a15Psi		0.460723	1	0.0083017	41	0.0083017	0.166256	0.871003	Array probes that did not correspond to an annotated gene were removed from the list.
FBgn0036290	CG10638	CG10638	FBgn0046345,FBgn0052101	0.463214	1	0.00509735	22	0.00509735	0.0308413	0.871003
FBgn0036542	pHCl	pHCl	FBgn0036543,FBgn0046788,FBgn0053989,FBgn0082882	0.496063	1	0.00867445	42	0.00867445	0.0941158	0.871003	Flybase ID is provided in column A
FBgn0003380	Sh	shaker	FBgn0030885,FBgn0030888,FBgn0064981	0.508935	1	0.00921296	45	0.00921296	0.0566584	0.871003	Symbol is provided in column B
FBgn0035178	CG13908	CG13908		0.514144	1	0.0101628	52	0.0101628	0.0753942	0.871003	Gene name is provided in column C
FBgn0032446	CG5780	CG5780		0.526639	1	0.013086	75	0.013086	0.117922	0.871003	Secondary Flybase ID is provided in column D
FBgn0039685	Obp99b	Odorant-binding protein 99b	FBgn0063111,FBgn0064137	0.537345	3	0.010415	55	0.010415	0.0788871	0.871003	The average expression ratio value (Mated/Virgin) is provided in column E
FBgn0052830	CG32830	CG32830		0.546752	1	0.0139254	80	0.0139254	0.0158902	0.871003	The degrees of freedom is provided in colunm F
FBgn0028550	A3-3	A3-3	FBgn0026877	0.555087	1	0.0160974	100	0.0160974	0.0655276	0.871003	The FDR value is provided in column G
FBgn0000259	CkIIbeta	Casein kinase II beta subunit	FBgn0027953	0.556671	3	0.0105953	56	0.0105953	0.0748252	0.871003	The FDR rank is provided in column H
FBgn0051302	CG31302	CG31302	FBgn0038335,FBgn0038336	0.560102	1	0.0163279	101	0.0163279	0.00997825	0.871003	The limma P value is provided in column I
FBgn0051847	CG31847	CG31847	FBgn0032528,FBgn0047243	0.595102	3	0.00658034	31	0.00658034	0.0393129	0.871003	The students t-test P value is provided in column J
FBgn0041605	cpx	complexin	FBgn0052490,FBgn0063217,FBgn0063605,FBgn0064822,FBgn0064830	0.600076	3	0.00613424	30	0.00613424	0.0345613	0.871003	The q value is provided in column K
FBgn0005563	cac	cacophony	FBgn0000249,FBgn0001518,FBgn0001754,FBgn0002923,FBgn0002958,FBgn0005430,FBgn0020500,FBgn0025106	0.61331	3	0.00211523	7	0.00211523	0.00187107	0.871003
FBgn0003435	sm	smooth	FBgn0010597,FBgn0063694	0.620503	3	0.00803137	39	0.00803137	0.0376773	0.871003
FBgn0036379	bru-3	bruno-3	FBgn0036378	0.639385	3	0.0038555	15	0.0038555	0.00438371	0.871003	Genes more highly expressed in mated females are highlighted in blue.
FBgn0011224	heph	hephaestus	FBgn0010798,FBgn0011433,FBgn0029138,FBgn0039884,FBgn0039885,FBgn0051000	0.641163	3	0.0103414	54	0.0103414	0.0399589	0.871003
FBgn0004369	Ptp99A	Protein tyrosine phosphatase 99A	FBgn0010251,FBgn0039661,FBgn0039662,FBgn0040621,FBgn0040622	0.649907	3	0.0149198	92	0.0149198	0.0569852	0.871003
FBgn0003093	Pkc98E	Protein C kinase 98E	FBgn0005692	0.65159	3	0.0107803	59	0.0107803	0.0362303	0.871003
FBgn0035938	orb2	orb2	FBgn0044649	0.660062	3	0.0121154	69	0.0121154	0.0375233	0.871003
FBgn0005677	dac	dachshund		0.687245	3	0.00888085	43	0.00888085	0.00493787	0.871003
FBgn0259822	Ca-beta	Ca2+-channel-protein-beta-subunit	FBgn0032351,FBgn0032352,FBgn0053305,FBgn0015608,FBgn0032353	0.687946	3	0.0151695	94	0.0151695	0.0308139	0.871003
FBgn0037766	Teh1	tipE homolog 1		0.688786	3	0.0107268	58	0.0107268	0.0111759	0.871003
FBgn0000273	Pka-C1	cAMP-dependent protein kinase 1	FBgn0000353,FBgn0010695	0.69123	3	0.0145953	89	0.0145953	0.0256098	0.871003
FBgn0052169	CG32169	CG32169	FBgn0036699,FBgn0036700,FBgn0036701,FBgn0063045	0.703478	3	0.0165709	103	0.0165709	0.0228191	0.871003
FBgn0040587	CG17618	CG17618		0.708084	3	0.0120827	67	0.0120827	0.00293827	0.871003
FBgn0026076	UBL3	UBL3		0.713309	3	0.0147838	90	0.0147838	0.0073822	0.871003
FBgn0033593	CG9080	CG9080	FBgn0062919	1.40108	3	0.0145469	87	0.0145469	0.0062864	0.871003
FBgn0033820	CG4716	CG4716	FBgn0043820	1.4073	3	0.0126003	70	0.0126003	0.00282659	0.871003
FBgn0020439	fau	fau	FBgn0063173	1.4235	3	0.014811	91	0.014811	0.0167734	0.871003
FBgn0039114	Lsd-1	Lipid storage droplet-1		1.42408	3	0.0160175	99	0.0160175	0.0218001	0.871003
FBgn0000556	Ef1alpha48D	Elongation factor 1alpha48D	FBgn0010480,FBgn0022092	1.42987	3	0.0140938	83	0.0140938	0.0166397	0.871003
FBgn0030425	CG3775	CG3775	FBgn0043832	1.43009	3	0.0135839	79	0.0135839	0.0147103	0.871003
FBgn0020277	lush	lush		1.43018	3	0.0164757	102	0.0164757	0.0264008	0.871003
FBgn0003721	Tm1	Tropomyosin 1	FBgn0010776,FBgn0011036,FBgn0015832,FBgn0015833,FBgn0046771,FBgn0046800,FBgn0060408,FBgn0064771	1.44433	3	0.0100892	50	0.0100892	0.00631258	0.871003
FBgn0032652	CG6870	CG6870		1.4462	3	0.0097292	48	0.0097292	0.00555744	0.871003
FBgn0051052	Nha2	Na[+]/H[+] hydrogen antiporter 2	FBgn0039032,FBgn0039035	1.44797	3	0.0145749	88	0.0145749	0.0260349	0.871003
FBgn0003257	r-l	rudimentary-like		1.45183	3	0.0139287	81	0.0139287	0.0247845	0.871003
FBgn0014000	Hf	Helical Factor	FBgn0032837	1.45369	3	0.010131	51	0.010131	0.00934932	0.871003
FBgn0028542	nimB4	nimrod B4	FBgn0053115	1.46309	3	0.015648	96	0.015648	0.0365521	0.871003
FBgn0038981	CG5346	CG5346		1.46626	3	0.00824075	40	0.00824075	0.00541989	0.871003
FBgn0035044	CG3663	CG3663		1.4796	3	0.00692579	34	0.00692579	0.00349429	0.871003
FBgn0051777	CG31777	CG31777	FBgn0031565,FBgn0063620	1.49157	3	0.00586681	28	0.00586681	0.00193198	0.871003
FBgn0037146	CG7470	CG7470		1.49848	3	0.00940265	46	0.00940265	0.0195547	0.871003
FBgn0031561	CG16712	CG16712	FBgn0047018,FBgn0047049	1.50752	3	0.00670647	33	0.00670647	0.00865552	0.871003
FBgn0031599	Psf2	Psf2		1.52818	3	0.00429314	16	0.00429314	0.00156015	0.871003
FBgn0010222	Nmdmc	NAD-dependent methylenetetrahydrofolate dehydrogenase	FBgn0037658	1.54495	3	0.00326107	9	0.00326107	3.67e-05	0.871003
FBgn0014455	Ahcy13	Adenosylhomocysteinase at 13		1.55006	3	0.0072486	36	0.0072486	0.021076	0.871003
FBgn0038346	CG14872	CG14872		1.55128	3	0.00915492	44	0.00915492	0.0318025	0.871003
FBgn0040211	hgo	homogentisate 1,2-dioxygenase	FBgn0032349	1.55419	2	0.0117309	62	0.0117309	0.000764465	0.871003
FBgn0028371	jbug	jitterbug	FBgn0034772,FBgn0034773,FBgn0040659,FBgn0041831,FBgn0050092	1.55514	3	0.0119899	65	0.0119899	0.0472312	0.871003
FBgn0052687	CG32687	CG32687	FBgn0030209,FBgn0030210,FBgn0062948	1.55552	3	0.0142836	84	0.0142836	0.0582034	0.871003
FBgn0039629	CG11842	CG11842		1.5674	2	0.0127301	71	0.0127301	0.019744	0.871003
FBgn0037167	CG11425	CG11425		1.5707	3	0.0155316	95	0.0155316	0.067238	0.871003
FBgn0040074	retinin	retinin	FBgn0036611	1.58322	3	0.0058011	27	0.0058011	0.0191824	0.871003
FBgn0032836	CG10680	CG10680		1.58451	3	0.00377066	12	0.00377066	0.00679784	0.871003
FBgn0085453	CG34424	CG34424	FBgn0034851	1.58564	3	0.00537907	25	0.00537907	0.0169999	0.871003
FBgn0030218	CG1628	CG1628		1.59681	3	0.00384597	14	0.00384597	0.00903322	0.871003
FBgn0040606	CG6503	CG6503	FBgn0061371	1.60729	3	0.0159283	97	0.0159283	0.0762141	0.871003
FBgn0011279	Pbprp1	Pheromone-binding protein-related protein 1		1.60771	3	0.0145208	86	0.0145208	0.0700458	0.871003
FBgn0004623	Gbeta76C	G protein beta-subunit 76C	FBgn0016651	1.61304	3	0.0102125	53	0.0102125	0.049978	0.871003
FBgn0033366	Ance-4	Ance-4		1.62247	3	0.00356179	11	0.00356179	0.0106925	0.871003
FBgn0013763	Chit	Chitinase-like		1.64697	3	0.0069411	35	0.0069411	0.0368947	0.871003
FBgn0011695	PebIII	Ejaculatory bulb protein III	FBgn0034960,FBgn0062902	1.64925	3	0.0133519	77	0.0133519	0.0715331	0.871003
FBgn0015038	Cyp9b1	Cytochrome P450-9b1		1.65173	3	0.00476782	20	0.00476782	0.0232611	0.871003
FBgn0053548	msta	msta	FBgn0023547,FBgn0023548,FBgn0052799,FBgn0052800	1.65638	3	0.0120933	68	0.0120933	0.0665661	0.871003
FBgn0027790	GV1	GV1	FBgn0035278,FBgn0061378	1.66493	3	0.00661581	32	0.00661581	0.0374499	0.871003
FBgn0039666	CG11501	CG11501	FBgn0047017	1.6751	3	0.0159336	98	0.0159336	0.0867598	0.871003
FBgn0032262	CG7384	CG7384		1.71699	3	0.00748651	38	0.00748651	0.0494768	0.871003
FBgn0000044	Act57B	Actin 57B	FBgn0019861,FBgn0050294,FBgn0065030	1.73404	3	0.0134836	78	0.0134836	0.0829032	0.871003
FBgn0033439	CG1773	CG1773	FBgn0050002	1.74671	2	0.00446497	19	0.00446497	0.00990899	0.871003
FBgn0000047	Act88F	Actin 88F		1.7781	3	0.00267722	8	0.00267722	0.0200999	0.871003
FBgn0032773	fon	fondue		1.78028	3	0.000883736	5	0.000883736	0.00191143	0.871003
FBgn0040099	lectin-28C	lectin-28C	FBgn0031956	1.79063	3	0.00940871	47	0.00940871	0.0680236	0.871003
FBgn0040735	CG16836	CG16836		1.82053	3	0.0119894	64	0.0119894	0.0837658	0.871003
FBgn0026593	CG5707	CG5707	FBgn0035314	1.84951	3	0.00328296	10	0.00328296	0.0311081	0.871003
FBgn0028855	CG15282	CG15282	FBgn0032547,FBgn0047164	1.90128	1	0.0130427	73	0.0130427	0.119244	0.871003
FBgn0038908	CG6637	larsen		1.90655	1	0.010607	57	0.010607	0.00638726	0.871003
FBgn0031563	CG10031	CG10031		1.90796	3	0.0150293	93	0.0150293	0.103435	0.871003
FBgn0040102	lectin-24Db	lectin-24Db	FBgn0031588	1.95335	3	0.00209903	6	0.00209903	0.0255269	0.871003
FBgn0000279	CecC	Cecropin C	FBgn0062945	2.02789	3	0.00590644	29	0.00590644	0.0615603	0.871003
FBgn0052695	CG32695	CG32695	FBgn0030155,FBgn0046996	2.03574	3	0.00436767	17	0.00436767	0.0505505	0.871003
FBgn0085373	rdgA	retinal degeneration A	FBgn0030069,FBgn0003217	2.04267	3	0.00498826	21	0.00498826	0.0556332	0.871003
FBgn0002183	dre4	dre4	FBgn0002182	2.0878	1	0.00736577	37	0.00736577	0.102377	0.871003
FBgn0000277	CecA2	Cecropin A2		2.09774	3	0.0120028	66	0.0120028	0.0984714	0.871003
FBgn0040588	CG13841	CG13841		2.09986	3	0.0119543	63	0.0119543	0.0983163	0.871003
FBgn0016034	mael	maelstrom		2.11373	1	0.00576125	26	0.00576125	0.0320309	0.871003
FBgn0033138	Tsp42Eq	Tetraspanin 42Eq		2.1428	1	0.00531672	24	0.00531672	0.0306071	0.871003
FBgn0031345	CG18132	CG18132		2.19585	3	0.0127424	72	0.0127424	0.104957	0.871003
FBgn0040734	CG15065	CG15065		2.21477	3	0.0113929	61	0.0113929	0.0991662	0.871003
FBgn0028396	TotA	Turandot A	FBgn0051509	2.22489	3	0.0140587	82	0.0140587	0.111546	0.871003
FBgn0012042	AttA	Attacin-A	FBgn0044580,FBgn0064916	2.24624	3	0.0132684	76	0.0132684	0.108635	0.871003
FBgn0039239	CG13641	CG13641		2.26609	3	9.88e-05	4	9.88e-05	0.000758	0.160441
FBgn0031343	CG18131	CG18131	FBgn0061462	2.32626	3	0.00378779	13	0.00378779	0.0547672	0.871003
FBgn0011674	insc	inscuteable	FBgn0010601,FBgn0013468,FBgn0015387	2.43732	1	0.0052927	23	0.0052927	0.166709	0.871003
FBgn0033788	CG13323	CG13323		2.46538	1	0.0044598	18	0.0044598	0.149289	0.871003
FBgn0040609	CG3348	CG3348		2.80967	3	1.58e-05	1	1.58e-05	9.31e-05	0.102963
FBgn0043791	CG8147	CG8147	FBgn0037699	3.01869	3	7.76e-05	3	7.76e-05	0.00542094	0.160441
FBgn0044812	TotC	Turandot C	FBgn0051508	4.7419	2	3.5e-05	2	3.5e-05	0.00952151	0.113765

## Sheet: GO function 309
The most significant gene ontology functional groups are listed. The genes used in this analysis are the 309 genes from the top 100 FDR ranked genes from the four time points analyzing head gene expression. Analysis performed using the Flymine web portal.
GO	GO term	P value	Flybase ID
GO:0044281	small molecule metabolic process	2.02032e-10	FBgn0000053, FBgn0000055, FBgn0000239, FBgn0000565, FBgn0001124, FBgn0001125, FBgn0002719, FBgn0003074, FBgn0003076, FBgn0004654, FBgn0005626, FBgn0010222, FBgn0011205, FBgn0012036, FBgn0015582, FBgn0019643, FBgn0020385, FBgn0022774, FBgn0023129, FBgn0023477, FBgn0025373, FBgn0025640, FBgn0027945, FBgn0029158, FBgn0029823, FBgn0030239, FBgn0030737, FBgn0031566, FBgn0032904, FBgn0032945, FBgn00342…
GO:0006082	organic acid metabolic process	5.57846e-10	FBgn0000239, FBgn0000565, FBgn0001124, FBgn0001125, FBgn0002719, FBgn0003074, FBgn0005626, FBgn0010222, FBgn0012036, FBgn0020385, FBgn0022774, FBgn0023129, FBgn0027945, FBgn0029158, FBgn0029823, FBgn0030737, FBgn0032945, FBgn0034276, FBgn0034390, FBgn0036208, FBgn0036381, FBgn0036975, FBgn0037801, FBgn0038516, FBgn0039094, FBgn0041607, FBgn0051075, FBgn0053123
GO:0019752	carboxylic acid metabolic process	5.58336e-10	FBgn0000239, FBgn0000565, FBgn0001124, FBgn0001125, FBgn0002719, FBgn0003074, FBgn0005626, FBgn0010222, FBgn0012036, FBgn0020385, FBgn0022774, FBgn0023129, FBgn0027945, FBgn0029158, FBgn0029823, FBgn0030737, FBgn0032945, FBgn0034276, FBgn0034390, FBgn0036208, FBgn0036381, FBgn0036975, FBgn0037801, FBgn0038516, FBgn0039094, FBgn0041607, FBgn0051075, FBgn0053123
GO:0043436	oxoacid metabolic process	5.58336e-10	FBgn0000239, FBgn0000565, FBgn0001124, FBgn0001125, FBgn0002719, FBgn0003074, FBgn0005626, FBgn0010222, FBgn0012036, FBgn0020385, FBgn0022774, FBgn0023129, FBgn0027945, FBgn0029158, FBgn0029823, FBgn0030737, FBgn0032945, FBgn0034276, FBgn0034390, FBgn0036208, FBgn0036381, FBgn0036975, FBgn0037801, FBgn0038516, FBgn0039094, FBgn0041607, FBgn0051075, FBgn0053123
GO:0042180	cellular ketone metabolic process	3.16315e-09	FBgn0000239, FBgn0000565, FBgn0001124, FBgn0001125, FBgn0002719, FBgn0003074, FBgn0005626, FBgn0010222, FBgn0012036, FBgn0020385, FBgn0022774, FBgn0023129, FBgn0027945, FBgn0029158, FBgn0029823, FBgn0030737, FBgn0032945, FBgn0034276, FBgn0034390, FBgn0036208, FBgn0036381, FBgn0036975, FBgn0037801, FBgn0038516, FBgn0039094, FBgn0041607, FBgn0051075, FBgn0053123
GO:0044106	cellular amine metabolic process	4.44323e-08	FBgn0000239, FBgn0000565, FBgn0001124, FBgn0001125, FBgn0005626, FBgn0019643, FBgn0022774, FBgn0023129, FBgn0027945, FBgn0029823, FBgn0034276, FBgn0034390, FBgn0036208, FBgn0036381, FBgn0037723, FBgn0037801, FBgn0038516, FBgn0039094, FBgn0041607, FBgn0053123
GO:0006520	cellular amino acid metabolic process	1.38749e-07	FBgn0000239, FBgn0000565, FBgn0001124, FBgn0001125, FBgn0005626, FBgn0022774, FBgn0023129, FBgn0027945, FBgn0029823, FBgn0034276, FBgn0034390, FBgn0036208, FBgn0036381, FBgn0037801, FBgn0038516, FBgn0039094, FBgn0041607, FBgn0053123
GO:0055114	oxidation reduction	3.82925e-07	FBgn0000055, FBgn0000565, FBgn0002719, FBgn0004654, FBgn0005626, FBgn0012036, FBgn0014903, FBgn0025454, FBgn0027552, FBgn0027583, FBgn0029648, FBgn0030073, FBgn0030575, FBgn0030731, FBgn0030968, FBgn0031432, FBgn0031689, FBgn0031972, FBgn0032945, FBgn0033570, FBgn0033775, FBgn0033830, FBgn0034390, FBgn0036262, FBgn0036824, FBgn0036857, FBgn0037801, FBgn0037973, FBgn0038516, FBgn0040349, FBgn00407…
GO:0006519	cellular amino acid and derivative metabolic process	5.36431e-07	FBgn0000239, FBgn0000565, FBgn0001124, FBgn0001125, FBgn0005626, FBgn0019643, FBgn0022774, FBgn0023129, FBgn0027945, FBgn0029823, FBgn0034276, FBgn0034390, FBgn0036208, FBgn0036381, FBgn0037723, FBgn0037801, FBgn0038516, FBgn0039094, FBgn0041607, FBgn0053123
GO:0006066	alcohol metabolic process	1.15936e-06	FBgn0000055, FBgn0003074, FBgn0003076, FBgn0004654, FBgn0005626, FBgn0015582, FBgn0019643, FBgn0023477, FBgn0025373, FBgn0025640, FBgn0030239, FBgn0031566, FBgn0034390, FBgn0034618, FBgn0035392, FBgn0035950, FBgn0036262, FBgn0043783
GO:0006098	pentose-phosphate shunt	2.0972e-05	FBgn0004654, FBgn0023477, FBgn0030239, FBgn0034390
GO:0006739	NADP metabolic process	2.09906e-05	FBgn0004654, FBgn0023477, FBgn0030239, FBgn0034390
GO:0006740	NADPH regeneration	2.09906e-05	FBgn0004654, FBgn0023477, FBgn0030239, FBgn0034390
GO:0009309	amine biosynthetic process	3.29317e-05	FBgn0001124, FBgn0001125, FBgn0005626, FBgn0023129, FBgn0029823, FBgn0037723, FBgn0038516, FBgn0041607
GO:0046164	alcohol catabolic process	4.57898e-05	FBgn0000055, FBgn0003074, FBgn0004654, FBgn0019643, FBgn0023477, FBgn0030239, FBgn0034390, FBgn0036262
GO:0009308	amine metabolic process	5.94542e-05	FBgn0000239, FBgn0000565, FBgn0001124, FBgn0001125, FBgn0005626, FBgn0019643, FBgn0022774, FBgn0023129, FBgn0027945, FBgn0029823, FBgn0034276, FBgn0034390, FBgn0036208, FBgn0036381, FBgn0037723, FBgn0037801, FBgn0038516, FBgn0039094, FBgn0040609, FBgn0041607, FBgn0043575, FBgn0053123
GO:0006732	coenzyme metabolic process	0.000112332	FBgn0004654, FBgn0010222, FBgn0011205, FBgn0020385, FBgn0023477, FBgn0029158, FBgn0030239, FBgn0032945, FBgn0034390, FBgn0039993
GO:0009069	serine family amino acid metabolic process	0.000113788	FBgn0023129, FBgn0027945, FBgn0029823, FBgn0034276, FBgn0037801
GO:0006544	glycine metabolic process	0.000118455	FBgn0027945, FBgn0029823, FBgn0034276, FBgn0037801
GO:0006769	nicotinamide metabolic process	0.000118561	FBgn0004654, FBgn0023477, FBgn0030239, FBgn0034390
GO:0009820	alkaloid metabolic process	0.000118667	FBgn0004654, FBgn0023477, FBgn0030239, FBgn0034390
GO:0046496	nicotinamide nucleotide metabolic process	0.000118667	FBgn0004654, FBgn0023477, FBgn0030239, FBgn0034390
GO:0008652	cellular amino acid biosynthetic process	0.000137677	FBgn0001124, FBgn0001125, FBgn0023129, FBgn0029823, FBgn0038516, FBgn0041607
GO:0019362	pyridine nucleotide metabolic process	0.00018266	FBgn0004654, FBgn0023477, FBgn0030239, FBgn0034390
GO:0044282	small molecule catabolic process	0.000201148	FBgn0000055, FBgn0003074, FBgn0004654, FBgn0019643, FBgn0023477, FBgn0027945, FBgn0030239, FBgn0034276, FBgn0034390, FBgn0036262, FBgn0036381
GO:0009156	ribonucleoside monophosphate biosynthetic process	0.000254087	FBgn0000053, FBgn0000239, FBgn0039241, FBgn0041194, FBgn0086450
GO:0009161	ribonucleoside monophosphate metabolic process	0.000254087	FBgn0000053, FBgn0000239, FBgn0039241, FBgn0041194, FBgn0086450
GO:0005996	monosaccharide metabolic process	0.000294227	FBgn0003074, FBgn0003076, FBgn0004654, FBgn0023477, FBgn0025640, FBgn0030239, FBgn0034390, FBgn0034618, FBgn0035950, FBgn0043783
GO:0005975	carbohydrate metabolic process	0.000315443	FBgn0003074, FBgn0003076, FBgn0004654, FBgn0010222, FBgn0014075, FBgn0023477, FBgn0025640, FBgn0030239, FBgn0031566, FBgn0032387, FBgn0034390, FBgn0034618, FBgn0035392, FBgn0035484, FBgn0035950, FBgn0036262, FBgn0036659, FBgn0038463, FBgn0040609, FBgn0043575, FBgn0043783, FBgn0053138, FBgn0261575
GO:0051186	cofactor metabolic process	0.000415642	FBgn0004654, FBgn0010222, FBgn0011205, FBgn0020385, FBgn0023477, FBgn0029158, FBgn0030239, FBgn0032945, FBgn0034390, FBgn0039993
GO:0019318	hexose metabolic process	0.000423147	FBgn0003074, FBgn0003076, FBgn0004654, FBgn0023477, FBgn0030239, FBgn0034390, FBgn0034618, FBgn0035950, FBgn0043783
GO:0006752	group transfer coenzyme metabolic process	0.000521752	FBgn0010222, FBgn0011205, FBgn0020385, FBgn0032945
GO:0044262	cellular carbohydrate metabolic process	0.000599449	FBgn0003074, FBgn0003076, FBgn0004654, FBgn0014075, FBgn0023477, FBgn0025640, FBgn0030239, FBgn0031566, FBgn0034390, FBgn0034618, FBgn0035392, FBgn0035950, FBgn0036262, FBgn0043783
GO:0043603	cellular amide metabolic process	0.000696986	FBgn0004654, FBgn0023477, FBgn0030239, FBgn0034390
GO:0009064	glutamine family amino acid metabolic process	0.000736791	FBgn0000239, FBgn0001124, FBgn0001125, FBgn0036381, FBgn0038516
GO:0006188	IMP biosynthetic process	0.000751989	FBgn0000053, FBgn0039241, FBgn0041194
GO:0046040	IMP metabolic process	0.000751989	FBgn0000053, FBgn0039241, FBgn0041194
GO:0006117	acetaldehyde metabolic process	0.000832027	FBgn0000055, FBgn0012036
GO:0006531	aspartate metabolic process	0.00083278	FBgn0001124, FBgn0001125
GO:0009256	10-formyltetrahydrofolate metabolic process	0.00083278	FBgn0010222, FBgn0032945
GO:0016053	organic acid biosynthetic process	0.000896711	FBgn0001124, FBgn0001125, FBgn0023129, FBgn0029158, FBgn0029823, FBgn0038516, FBgn0041607
GO:0046394	carboxylic acid biosynthetic process	0.000896711	FBgn0001124, FBgn0001125, FBgn0023129, FBgn0029158, FBgn0029823, FBgn0038516, FBgn0041607
GO:0006006	glucose metabolic process	0.00111456	FBgn0003074, FBgn0003076, FBgn0004654, FBgn0023477, FBgn0030239, FBgn0034390, FBgn0034618
GO:0019731	antibacterial humoral response	0.00113878	FBgn0000279, FBgn0004240, FBgn0010385, FBgn0014018, FBgn0026323, FBgn0041579
GO:0009126	purine nucleoside monophosphate metabolic process	0.00117483	FBgn0000053, FBgn0000239, FBgn0039241, FBgn0041194
GO:0009127	purine nucleoside monophosphate biosynthetic process	0.0011759	FBgn0000053, FBgn0000239, FBgn0039241, FBgn0041194
GO:0009167	purine ribonucleoside monophosphate metabolic process	0.00117698	FBgn0000053, FBgn0000239, FBgn0039241, FBgn0041194
GO:0009168	purine ribonucleoside monophosphate biosynthetic process	0.00117698	FBgn0000053, FBgn0000239, FBgn0039241, FBgn0041194
GO:0006760	folic acid and derivative metabolic process	0.00119093	FBgn0010222, FBgn0020385, FBgn0032945
GO:0006733	oxidoreduction coenzyme metabolic process	0.00148256	FBgn0004654, FBgn0023477, FBgn0030239, FBgn0034390
GO:0006725	cellular aromatic compound metabolic process	0.00180108	FBgn0000053, FBgn0005626, FBgn0010222, FBgn0019643, FBgn0020385, FBgn0032945, FBgn0041194, FBgn0086450
GO:0044275	cellular carbohydrate catabolic process	0.00208689	FBgn0003074, FBgn0004654, FBgn0023477, FBgn0030239, FBgn0034390, FBgn0036262
GO:0006536	glutamate metabolic process	0.00245781	FBgn0001124, FBgn0001125, FBgn0036381
GO:0046112	nucleobase biosynthetic process	0.00245781	FBgn0000053, FBgn0041194, FBgn0086450
GO:0046653	tetrahydrofolate metabolic process	0.00248521	FBgn0010222, FBgn0032945
GO:0009066	aspartate family amino acid metabolic process	0.00331519	FBgn0001124, FBgn0001125, FBgn0041607
GO:0044283	small molecule biosynthetic process	0.00357771	FBgn0000053, FBgn0000239, FBgn0001124, FBgn0001125, FBgn0003074, FBgn0005626, FBgn0023129, FBgn0025373, FBgn0029158, FBgn0029823, FBgn0037723, FBgn0038516, FBgn0039241, FBgn0041194, FBgn0041607, FBgn0086450
GO:0006564	L-serine biosynthetic process	0.0048953	FBgn0023129, FBgn0029823
GO:0009113	purine base biosynthetic process	0.0048953	FBgn0000053, FBgn0041194
GO:0006007	glucose catabolic process	0.00546778	FBgn0003074, FBgn0004654, FBgn0023477, FBgn0030239, FBgn0034390
GO:0009108	coenzyme biosynthetic process	0.00547283	FBgn0010222, FBgn0011205, FBgn0020385, FBgn0029158, FBgn0039993
GO:0019320	hexose catabolic process	0.00547789	FBgn0003074, FBgn0004654, FBgn0023477, FBgn0030239, FBgn0034390
GO:0046365	monosaccharide catabolic process	0.00547789	FBgn0003074, FBgn0004654, FBgn0023477, FBgn0030239, FBgn0034390
GO:0006090	pyruvate metabolic process	0.00555591	FBgn0003074, FBgn0012036, FBgn0051075
GO:0009084	glutamine family amino acid biosynthetic process	0.00555591	FBgn0001124, FBgn0001125, FBgn0038516
GO:0008152	metabolic process	0.00573502	FBgn0000053, FBgn0000055, FBgn0000239, FBgn0000472, FBgn0000565, FBgn0001124, FBgn0001125, FBgn0001218, FBgn0001230, FBgn0002719, FBgn0003074, FBgn0003076, FBgn0003415, FBgn0004198, FBgn0004396, FBgn0004654, FBgn0004698, FBgn0005626, FBgn0010222, FBgn0010313, FBgn0010385, FBgn0010408, FBgn0010611, FBgn0011205, FBgn0012034, FBgn0012036, FBgn0013753, FBgn0014002, FBgn0014018, FBgn0014075, FBgn00149…
GO:0016052	carbohydrate catabolic process	0.00738785	FBgn0003074, FBgn0004654, FBgn0023477, FBgn0030239, FBgn0034390, FBgn0036262, FBgn0043575
GO:0044271	cellular nitrogen compound biosynthetic process	0.00768277	FBgn0000053, FBgn0000239, FBgn0001124, FBgn0001125, FBgn0005626, FBgn0014018, FBgn0023129, FBgn0029823, FBgn0037723, FBgn0038516, FBgn0039241, FBgn0041194, FBgn0041607, FBgn0086450
GO:0005978	glycogen biosynthetic process	0.00808836	FBgn0003076, FBgn0034618
GO:0006537	glutamate biosynthetic process	0.0080959	FBgn0001124, FBgn0001125
GO:0006563	L-serine metabolic process	0.00810345	FBgn0023129, FBgn0029823
GO:0009250	glucan biosynthetic process	0.00811102	FBgn0003076, FBgn0034618
GO:0019321	pentose metabolic process	0.00811102	FBgn0023477, FBgn0025640
GO:0032787	monocarboxylic acid metabolic process	0.00908203	FBgn0003074, FBgn0010222, FBgn0012036, FBgn0020385, FBgn0030737, FBgn0032945, FBgn0051075
GO:0009628	response to abiotic stimulus	0.00977989	FBgn0001218, FBgn0001225, FBgn0001228, FBgn0001230, FBgn0001234, FBgn0003250, FBgn0005614, FBgn0014019, FBgn0015582, FBgn0015657, FBgn0031972, FBgn0086355

## Sheet: List of 309 genes
Flybase	CG identifier	symbol	gene name				This sheet contains a list of 309 unique genes from all four gene lists from head experiments (top 100 FDR ranked genes from each time point)
FBgn0000053	CG31628	ade3	adenosine 3
FBgn0000055	CG3481	Adh	Alcohol dehydrogenase
FBgn0000239	CG9242	bur	burgundy
FBgn0000279	CG1373	CecC	Cecropin C
FBgn0000472	CG10798	dm	diminutive
FBgn0000565	CG7266	Eip71CD	Ecdysone-induced protein 28/29kD
FBgn0001114	CG9280	Glt	Glutactin
FBgn0001124	CG8430	Got1	Glutamate oxaloacetate transaminase 1
FBgn0001125	CG4233	Got2	Glutamate oxaloacetate transaminase 2
FBgn0001218	CG4147	Hsc70-3	Heat shock protein cognate 3
FBgn0001225	CG4183	Hsp26	Heat shock protein 26
FBgn0001228	CG4456	Hsp67Bb	Heat shock gene 67Bb
FBgn0001230	CG5436	Hsp68	Heat shock protein 68
FBgn0001234	CR31400	Hsromega	Heat shock RNA omega
FBgn0002563	CG4178	Lsp1beta	Larval serum protein 1 beta
FBgn0002565	CG6806	Lsp2	Larval serum protein 2
FBgn0002719	CG10120	Men	Malic enzyme
FBgn0003074	CG8251	Pgi	Phosphoglucose isomerase
FBgn0003076	CG5165	Pgm	Phosphogluconate mutase
FBgn0003250	CG9668	Rh4	Rhodopsin 4
FBgn0003415	CG9936	skd	skuld
FBgn0004198	CG11387	ct	cut
FBgn0004240	CG12763	Dpt	Diptericin
FBgn0004396	CG7450	CrebA	Cyclic-AMP response element binding protein A
FBgn0004652	CG14307	fru	fruitless
FBgn0004654	CG3724	Pgd	Phosphogluconate dehydrogenase
FBgn0004698	CG8153	mus210	mutagen-sensitive 210
FBgn0005614	CG18345	trpl	trp-like
FBgn0005626	CG10118	ple	pale
FBgn0010222	CG18466	Nmdmc	NAD-dependent methylenetetrahydrofolate dehydrogenase
FBgn0010313	CG2530	corto	corto
FBgn0010385	CG1385	Def	Defensin
FBgn0010408	CG3395	RpS9	Ribosomal protein S9
FBgn0010611	CG4311	Hmgs	HMG Coenzyme A synthase
FBgn0010651	CG15095	l(2)08717	lethal (2) 08717
FBgn0011205	CG5725	fbl	fumble
FBgn0011283	CG6641	Pbprp5	Pheromone-binding protein-related protein 5
FBgn0011705	CG9552	rost	rolling stone
FBgn0011770	CG2227	Gip	GIP-like
FBgn0011818	CG9884	oaf	out at first
FBgn0012034	CG9390	AcCoAS	Acetyl Coenzyme A synthase
FBgn0012036	CG3752	Aldh	Aldehyde dehydrogenase
FBgn0013720	CG14779	pck	pickel
FBgn0013753	CG7959	Bgb	Big brother
FBgn0014002	CG6988	Pdi	Protein disulfide isomerase
FBgn0014018	CG11992	Rel	Relish
FBgn0014019	CG5279	Rh5	Rhodopsin 5
FBgn0014075	CG6850	Ugt	UDP-glucose-glycoprotein glucosyltransferase
FBgn0014903	CG14630	CG14630
FBgn0015039	CG4486	Cyp9b2	Cytochrome P450-9b2
FBgn0015075	CG9054	Ddx1	Dead-box-1
FBgn0015570	CG2505	alpha-Est2	alpha-Esterase-2
FBgn0015582	CG12390	dare	defective in the avoidance of repellents
FBgn0015657	CG10578	DnaJ-1	DnaJ-like-1
FBgn0016715	CG3200	Reg-2	Rhythmically expressed gene 2
FBgn0017457	CG3582	U2af38	U2 small nuclear riboprotein auxiliary factor 38
FBgn0019643	CG3318	Dat	Dopamine N acetyltransferase
FBgn0019936	CG15693	RpS20	Ribosomal protein S20
FBgn0020299	CG31317	stumps	stumps
FBgn0020306	CG9696	dom	domino
FBgn0020385	CG4067	pug	pugilist
FBgn0020545	CG3943	kraken	kraken
FBgn0020910	CG4863	RpL3	Ribosomal protein L3
FBgn0022355	CG6186	Tsf1	Transferrin 1
FBgn0022774	CG8782	Oat	Ornithine aminotransferase precursor
FBgn0023129	CG3705	aay	astray
FBgn0023388	CG1099	Dap160	Dynamin associated protein 160
FBgn0023407	CG9239	B4	B4
FBgn0023477	CG2827	Tal	Tal
FBgn0023506	CG1474	Es2	Es2
FBgn0023517	CG14816	Pgam5	Phosphoglycerate mutase 5
FBgn0024811	CG1587	Crk	Crk
FBgn0024941	CG9108	RSG7	Regulator of G-protein signalling 7
FBgn0025373	CG12389	Fpps	Farnesyl pyrophosphate synthase
FBgn0025454	CG8453	Cyp6g1	Cyp6g1
FBgn0025593	CG1086	Glut1	Glucose transporter 1
FBgn0025640	CG13369	CG13369
FBgn0026189	CG7740	prominin-like	prominin-like
FBgn0026196	CG10206	nop5	nop5
FBgn0026323	CG18492	Tak1	TGF-beta activated kinase 1
FBgn0026403	CG12908	Ndg	Nidogen/entactin
FBgn0026593	CG5707	CG5707
FBgn0027552	CG10863	CG10863
FBgn0027579	CG5508	CG5508
FBgn0027583	CG7601	CG7601
FBgn0027929	CG33119	nimB1	nimrod B1
FBgn0027945	CG7758	ppl	pumpless
FBgn0028686	CG16916	Rpt3	Rpt3
FBgn0029158	CG5231	Las	Lipoic acid synthase
FBgn0029507	CG12846	Tsp42Ed	Tetraspanin 42Ed
FBgn0029648	CG3603	CG3603
FBgn0029762	CG3252	NAAT1	Nutrient Amino Acid Transporter 1
FBgn0029823	CG3011	CG3011
FBgn0029980	CG10778	CG10778
FBgn0029990	CG2233	CG2233
FBgn0030041	CG12116	CG12116
FBgn0030073	CG10962	CG10962
FBgn0030101	CG12118	CG12118
FBgn0030160	CG9691	CG9691
FBgn0030239	CG17333	CG17333
FBgn0030451	CG15717	CG15717
FBgn0030474	CG15747	CG15747
FBgn0030575	CG5321	CG5321
FBgn0030581	CG14408	CG14408
FBgn0030607	CG5560	dob	doppelganger von brummer
FBgn0030724	CG9212	Nipsnap	Nipsnap
FBgn0030731	CG3415	CG3415
FBgn0030737	CG9914	CG9914
FBgn0030753	CG4420	CG4420
FBgn0030773	CG9676	CG9676
FBgn0030968	CG7322	CG7322
FBgn0031092	CG9577	CG9577
FBgn0031093	CG9581	CG9581
FBgn0031292	CG15824	CG15824
FBgn0031305	CG4715	Iris	Iris
FBgn0031432	CG9964	Cyp309a1	Cyp309a1
FBgn0031558	CG16704	CG16704
FBgn0031563	CG10031	CG10031
FBgn0031566	CG2818	CG2818
FBgn0031689	CG10833	Cyp28d1	Cyp28d1
FBgn0031801	CG9498	CG9498
FBgn0031805	CG9505	CG9505
FBgn0031857	CG11321	CG11321
FBgn0031913	CG5958	CG5958
FBgn0031972	CG7221	Wwox	Wwox
FBgn0032077	CG9515	CG9515
FBgn0032213	CG5390	CG5390
FBgn0032387	CG16965	CG16965
FBgn0032400	CG6770	CG6770
FBgn0032407	CG5325	CG5325
FBgn0032640	CG5094	Sgt	small glutamine-rich tetratricopeptide containing protein
FBgn0032699	CG10383	CG10383
FBgn0032726	CG10621	CG10621
FBgn0032770	CG13086	CG13086
FBgn0032836	CG10680	CG10680
FBgn0032840	CG13968	sNPF	short neuropeptide F precursor
FBgn0032864	CG2493	CG2493
FBgn0032900	CG14401	CG14401
FBgn0032904	CG9342	Mtp	Microsomal triacylglycerol transfer protein
FBgn0032945	CG8665	CG8665
FBgn0032957	CG2225	CG2225
FBgn0033170	CG11124	sPLA2	secretory Phospholipase A2
FBgn0033177	CG11141	CG11141
FBgn0033184	CG12736	CG12736
FBgn0033216	CG1946	CG1946
FBgn0033269	CG8709	CG8709
FBgn0033518	CG11765	Prx2540-2	Peroxiredoxin 2540
FBgn0033521	CG12896	CG12896
FBgn0033556	CG12343	CG12343
FBgn0033564	CG11919	CG11919
FBgn0033570	CG7712	CG7712
FBgn0033688	CG8877	Prp8	pre-mRNA processing factor 8
FBgn0033742	CG8550	CG8550
FBgn0033775	CG17577	Cyp9h1	Cyp9h1
FBgn0033782	CG3850	sug	sugarbabe
FBgn0033799	CG4604	GLaz	Glial Lazarillo
FBgn0033830	CG10814	CG10814
FBgn0033857	CG13335	CG13335
FBgn0034045	CG8249	CG8249
FBgn0034046	CG8253	tun	tungus
FBgn0034076	CG8424	Jhedup	Juvenile hormone esterase duplication
FBgn0034162	CG6426	CG6426
FBgn0034276	CG6385	CG6385
FBgn0034335	CG5164	GstE1	Glutathione S transferase E1
FBgn0034390	CG15093	CG15093
FBgn0034394	CG15096	CG15096
FBgn0034479	CG8654	CG8654
FBgn0034501	CG13868	CG13868
FBgn0034618	CG9485	CG9485
FBgn0034639	CG15673	CG15673
FBgn0034909	CG4797	CG4797
FBgn0035162	CG13900	CG13900
FBgn0035189	CG9119	CG9119
FBgn0035236	CG12004	CG12004
FBgn0035252	CG7970	CG7970
FBgn0035346	CG1146	CG1146
FBgn0035392	CG1271	CG1271
FBgn0035401	CG1291	CG1291
FBgn0035484	CG11594	CG11594
FBgn0035539	CG7447	slow	slowdown
FBgn0035542	CG11347	CG11347
FBgn0035726	CG9953	CG9953
FBgn0035741	CG14825	BBS1	BBS1
FBgn0035791	CG8539	CG8539
FBgn0035950	CG5288	CG5288
FBgn0036015	CG3088	CG3088
FBgn0036022	CG8329	CG8329
FBgn0036090	CG8009	CG8009
FBgn0036196	CG11658	CG11658
FBgn0036208	CG10361	CG10361
FBgn0036240	CG6928	CG6928
FBgn0036262	CG6910	CG6910
FBgn0036381	CG8745	CG8745
FBgn0036449	CG5295	bmm	brummer
FBgn0036488	CG6878	CG6878
FBgn0036547	CG17032	CG17032
FBgn0036549	CG10516	CG10516
FBgn0036659	CG9701	CG9701
FBgn0036787	CG4306	CG4306
FBgn0036824	CG3902	CG3902
FBgn0036857	CG9629	CG9629
FBgn0036875	CG9449	CG9449
FBgn0036975	CG5618	CG5618
FBgn0037010	CG4825	CG4825
FBgn0037137	CG7421	Nopp140	Nopp140
FBgn0037167	CG11425	CG11425
FBgn0037238	CG1090	CG1090
FBgn0037309	CR31541	CR31541
FBgn0037330	CG2109	mRpL44	mitochondrial ribosomal protein L44
FBgn0037607	CG8036	CG8036
FBgn0037612	CG8112	CG8112
FBgn0037623	CG9801	CG9801
FBgn0037714	CG9396	CG9396
FBgn0037718	CG8286	P58IPK	P58IPK
FBgn0037723	CG8327	SpdS	Spermidine Synthase
FBgn0037801	CG3999	CG3999
FBgn0037884	CG17184	CG17184
FBgn0037913	CG6783	CG6783
FBgn0037973	CG18547	CG18547
FBgn0038257	CG7390	smp-30	Senescence marker protein-30
FBgn0038301	CG6654	CG6654
FBgn0038462	CG17556	CG17556
FBgn0038463	CG3534	CG3534
FBgn0038516	CG5840	CG5840
FBgn0038535	CG18212	alt	aluminum tubes
FBgn0038738	CG4572	CG4572
FBgn0038858	CG5793	CG5793
FBgn0038914	CG17820	fit	female-specific independent of transformer
FBgn0038964	CG13849	Nop56	Nop56
FBgn0039073	CG4408	CG4408
FBgn0039094	CG10184	CG10184
FBgn0039239	CG13641	CG13641
FBgn0039241	CG11089	CG11089
FBgn0039261	CG6422	CG6422
FBgn0039298	CG11853	to	takeout
FBgn0039352	CG5053	RASSF8
FBgn0039402	CG14542	vps2	vps2
FBgn0039485	CG17189	CG17189
FBgn0039611	CG14528	CG14528
FBgn0039628	CG11841	CG11841
FBgn0039637	CG11880	CG11880
FBgn0039678	CG18111	Obp99a	Odorant-binding protein 99a
FBgn0039685	CG7592	Obp99b	Odorant-binding protein 99b
FBgn0039703	CG7829	CG7829
FBgn0039800	CG11314	Npc2g	Niemann-Pick type C-2g
FBgn0039817	CG15553	CG15553
FBgn0039993	CG17691	CG17691
FBgn0040074	CG13057	retinin	retinin
FBgn0040256	CG6633	Ugt86Dd	Ugt86Dd
FBgn0040349	CG3699	CG3699
FBgn0040383	CG5254	CG5254
FBgn0040502	CG8343	CG8343
FBgn0040582	CG5791	CG5791
FBgn0040609	CG3348	CG3348
FBgn0040734	CG15065	CG15065
FBgn0040735	CG16836	CG16836
FBgn0040773	CG2249	CG2249
FBgn0040968	CG14933	CG14933
FBgn0040993	CG17325	CG17325
FBgn0041194	CG10078	Prat2	Phosphoribosylamidotransferase 2
FBgn0041203	CG1848	LIMK1	LIM-kinase1
FBgn0041579	CG4740	AttC	Attacin-C
FBgn0041607	CG33486	asparagine-synthetase	asparagine synthetase
FBgn0041789	CG31794	Pax	Paxillin
FBgn0042201	CG13061	Nplp3	Neuropeptide-like precursor 3
FBgn0043575	CG14745	PGRP-SC2	PGRP-SC2
FBgn0043783	CG32444	CG32444
FBgn0043791	CG8147	CG8147
FBgn0044048	CG33273	Ilp5	Insulin-like peptide 5
FBgn0047135	CG32276	CG32276
FBgn0050291	CG30291	CG30291
FBgn0051075	CG31075	CG31075
FBgn0051226	CG31226	CG31226
FBgn0051229	CG31229	CG31229
FBgn0051313	CG31313	CG31313
FBgn0051324	CG31324	CG31324
FBgn0051365	CG31365	CG31365
FBgn0051388	CG31388	CG31388
FBgn0051673	CG31673	CG31673
FBgn0051683	CG31683	CG31683
FBgn0051956	CG31956	pgant4	polypeptide GalNAc transferase 4
FBgn0052190	CG32190	NUCB1	NUCB1
FBgn0052350	CG32350	CG32350
FBgn0052523	CG32523	CG32523
FBgn0052750	CG32750	CG32750
FBgn0052790	CG32790	CG32790
FBgn0053123	CG33123	CG33123
FBgn0053138	CG33138	CG33138
FBgn0053214	CG33214	CG33214
FBgn0063924	CG33790	Kaz1-ORFA	Kaz1-ORFA
FBgn0067903	CG33706	IM18	Immune induced molecule 18
FBgn0085353	CG34324	CG34324
FBgn0085399	CG34370	CG34370
FBgn0085443	CG34414	spri	sprint
FBgn0085453	CG34424	CG34424
FBgn0085484	CG34455	CG34455
FBgn0086254	CG6084	CG6084
FBgn0086265	CG9050	psd	palisade
FBgn0086355	CG2171	Tpi	Triose phosphate isomerase
FBgn0086442	CG17492	mib2	mind bomb 2
FBgn0086450	CG2194	su(r)	suppressor of rudimentary
FBgn0250731	CR40454	5.8SrRNA:CR40454	5.8SrRNA:CR40454
FBgn0259109	CG42251	CG42251
FBgn0259219	CG42319	CG42319
FBgn0259716	CG42370	CG42370
FBgn0259937	CG3333	Nop60B	Nucleolar protein at 60B
FBgn0261111	CG8616	BHD	Birt-Hogg-Dube homolog
FBgn0261362	CG42639	proPO-A1	prophenol oxidase A1
FBgn0261575	CG11909	tobi	target of brain insulin

## Sheet: Pathway 309 genes
Pathway enrichment 309 genes
	Pathway	P value	Flybase ID
645278	Metabolism of amino acids and derivatives	5.65942e-10	FBgn0000053, FBgn0000239, FBgn0001114, FBgn0001124, FBgn0001125, FBgn0003074, FBgn0004654, FBgn0005626, FBgn0014903, FBgn0022774, FBgn0023477, FBgn0029823, FBgn0030239, FBgn0030575, FBgn0033830, FBgn0034390, FBgn0036824, FBgn0036857, FBgn0037607, FBgn0037723, FBgn0038516, FBgn0039241, FBgn0039993, FBgn0040383, FBgn0041194, FBgn0041607, FBgn0086355
645482	Amino acid synthesis and interconversion (transamination)	1.37033e-08	FBgn0000053, FBgn0000239, FBgn0001124, FBgn0001125, FBgn0003074, FBgn0004654, FBgn0022774, FBgn0023477, FBgn0030239, FBgn0037607, FBgn0038516, FBgn0039241, FBgn0040383, FBgn0041194, FBgn0041607, FBgn0086355
645284	Lysine catabolism	8.52616e-08	FBgn0000053, FBgn0000239, FBgn0001124, FBgn0001125, FBgn0003074, FBgn0004654, FBgn0023477, FBgn0030239, FBgn0036857, FBgn0037607, FBgn0039241, FBgn0040383, FBgn0041194, FBgn0086355
645267	Gluconeogenesis	3.07426e-06	FBgn0000053, FBgn0000239, FBgn0001124, FBgn0001125, FBgn0003074, FBgn0004654, FBgn0023477, FBgn0030239, FBgn0037607, FBgn0039241, FBgn0040383, FBgn0041194, FBgn0086355
645266	Metabolism of carbohydrates	3.75156e-06	FBgn0000053, FBgn0000239, FBgn0001124, FBgn0001125, FBgn0003074, FBgn0004654, FBgn0023477, FBgn0025593, FBgn0030239, FBgn0035950, FBgn0036659, FBgn0037607, FBgn0039241, FBgn0040383, FBgn0041194, FBgn0086355
645555	Carnitine synthesis	1.01517e-05	FBgn0014903, FBgn0029823, FBgn0030575, FBgn0033830
645265	Glucose metabolism	6.96906e-05	FBgn0000053, FBgn0000239, FBgn0001124, FBgn0001125, FBgn0003074, FBgn0004654, FBgn0023477, FBgn0030239, FBgn0037607, FBgn0039241, FBgn0040383, FBgn0041194, FBgn0086355
645487	Glucose transport	0.000101962	FBgn0000053, FBgn0000239, FBgn0003074, FBgn0004654, FBgn0023477, FBgn0025593, FBgn0030239, FBgn0037607, FBgn0039241, FBgn0041194, FBgn0086355
645488	Hexose transport	0.000101962	FBgn0000053, FBgn0000239, FBgn0003074, FBgn0004654, FBgn0023477, FBgn0025593, FBgn0030239, FBgn0037607, FBgn0039241, FBgn0041194, FBgn0086355
645264	Glycolysis	0.000192157	FBgn0000053, FBgn0000239, FBgn0003074, FBgn0004654, FBgn0023477, FBgn0030239, FBgn0037607, FBgn0039241, FBgn0041194, FBgn0086355
645257	Glucose Regulation of Insulin Secretion	0.000551085	FBgn0000053, FBgn0000239, FBgn0001124, FBgn0001125, FBgn0003074, FBgn0004654, FBgn0023477, FBgn0025593, FBgn0030239, FBgn0037607, FBgn0039241, FBgn0040383, FBgn0041194, FBgn0086355
645648	Glycogen breakdown (glycogenolysis)	0.000579278	FBgn0000053, FBgn0000239, FBgn0004654, FBgn0023477, FBgn0030239, FBgn0037607, FBgn0039241, FBgn0041194
645332	Ethanol oxidation	0.00106807	FBgn0012034, FBgn0012036, FBgn0051075
645550	Fructose catabolism	0.0011712	FBgn0000053, FBgn0000239, FBgn0004654, FBgn0023477, FBgn0030239, FBgn0037607, FBgn0039241, FBgn0041194, FBgn0086355
645259	Regulation of Insulin Secretion	0.00120455	FBgn0000053, FBgn0000239, FBgn0001124, FBgn0001125, FBgn0003074, FBgn0004654, FBgn0023477, FBgn0025593, FBgn0030239, FBgn0037607, FBgn0037913, FBgn0039241, FBgn0040383, FBgn0041194, FBgn0086355
645315	Metabolism of serotonin	0.00157253	FBgn0012036, FBgn0051075
645316	Serotonin clearance from the synaptic cleft	0.00157253	FBgn0012036, FBgn0051075
645269	Metabolism of folate and pterines	0.00185428	FBgn0010222, FBgn0020385, FBgn0029823
645260	Diabetes pathways	0.0019799	FBgn0000053, FBgn0000239, FBgn0001124, FBgn0001125, FBgn0001218, FBgn0001230, FBgn0003074, FBgn0004654, FBgn0010408, FBgn0019936, FBgn0020910, FBgn0023477, FBgn0025593, FBgn0030239, FBgn0037607, FBgn0037718, FBgn0037913, FBgn0039241, FBgn0040383, FBgn0041194, FBgn0047135, FBgn0086355
645321	Pentose phosphate pathway (hexose monophosphate shunt)	0.00202924	FBgn0000053, FBgn0000239, FBgn0004654, FBgn0023477, FBgn0030239, FBgn0037607, FBgn0039241, FBgn0041194
645258	Integration of energy metabolism	0.00359575	FBgn0000053, FBgn0000239, FBgn0001124, FBgn0001125, FBgn0003074, FBgn0004654, FBgn0023477, FBgn0025593, FBgn0030239, FBgn0036824, FBgn0037607, FBgn0037913, FBgn0039241, FBgn0040383, FBgn0041194, FBgn0086355
645256	Citric acid cycle (TCA cycle)	0.0044446	FBgn0000053, FBgn0000239, FBgn0003074, FBgn0004654, FBgn0023477, FBgn0030239, FBgn0037607, FBgn0039241, FBgn0041194, FBgn0086355
645329	Transmembrane transport of small molecules	0.00508772	FBgn0000053, FBgn0000239, FBgn0003074, FBgn0004654, FBgn0023477, FBgn0025593, FBgn0030239, FBgn0032407, FBgn0037238, FBgn0037607, FBgn0039241, FBgn0039637, FBgn0041194, FBgn0086355
645399	Activation of Chaperones by IRE1alpha	0.00680264	FBgn0001218, FBgn0001230, FBgn0037718, FBgn0047135
645255	Pyruvate metabolism and Citric Acid (TCA) cycle	0.00784845	FBgn0000053, FBgn0000239, FBgn0003074, FBgn0004654, FBgn0023477, FBgn0030239, FBgn0037607, FBgn0039241, FBgn0041194, FBgn0086355
645501	Chylomicron-mediated lipid transport	0.00930721	FBgn0014002, FBgn0032904
645386	Cell Cycle, Mitotic	0.998405	FBgn0028686
