# Supplementary material for: Dynamic, mating-induced gene expression changes in female head and brain tissues of Drosophila melanogaster
Source: BMC Genomics. 2010 Oct 6;11:541. doi: 10.1186/1471-2164-11-541 (PMC3091690; doi:10.1186/1471-2164-11-541)
Supplement: Additional file 2 — GO for each list. GO analyses of lists of top 100 FDR ranked genes from Additional file 1. [file 1471-2164-11-541-S2.XLSX]

## Sheet: FDR 100 0-2 mated GO.csv
Gene Ontology enrichment for genes with significantly lower expression in female post-mating at the 0-2 hour time point
Benjamini and Hochberg p<.01
Biological Processes
GO	GO Term	P value		Genes
GO:0009628	response to abiotic stimulus	2.17556e-05	FBgn0001225, FBgn0001228, FBgn0001230, FBgn0015582, FBgn0031972, FBgn0086355
GO:0009408	response to heat	0.000981289	FBgn0001225, FBgn0001228, FBgn0001230
GO:0009266	response to temperature stimulus	0.00144233	FBgn0001225, FBgn0001228, FBgn0001230
GO:0006066	alcohol metabolic process	0.00166435	FBgn0015582, FBgn0025373, FBgn0031566, FBgn0034618
GO:0006706	steroid catabolic process	0.0031678	FBgn0015582
GO:0006707	cholesterol catabolic process	0.00317701	FBgn0015582
GO:0016090	prenol metabolic process	0.00318627	FBgn0025373
GO:0016091	prenol biosynthetic process	0.00319559	FBgn0025373
GO:0016093	polyprenol metabolic process	0.00320496	FBgn0025373
GO:0016094	polyprenol biosynthetic process	0.00321438	FBgn0025373
GO:0016127	sterol catabolic process	0.00322387	FBgn0015582
GO:0042940	D-amino acid transport	0.0032334	FBgn0029762
GO:0045337	farnesyl diphosphate biosynthetic process	0.003243	FBgn0025373
GO:0045338	farnesyl diphosphate metabolic process	0.00325265	FBgn0025373
GO:0045428	regulation of nitric oxide biosynthetic process	0.00326236	FBgn0014018
GO:0045429	positive regulation of nitric oxide biosynthetic process	0.00326236	FBgn0014018
GO:0007568	aging	0.00330394	FBgn0001225, FBgn0001230, FBgn0086355
GO:0008340	determination of adult lifespan	0.00331389	FBgn0001225, FBgn0001230, FBgn0086355
GO:0010259	multicellular organismal aging	0.00331389	FBgn0001225, FBgn0001230, FBgn0086355
GO:0050896	response to stimulus	0.00421382	FBgn0001225, FBgn0001228, FBgn0001230, FBgn0004698, FBgn0014018, FBgn0015582, FBgn0031972, FBgn0034335, FBgn0086355
GO:0040011	locomotion	0.00571173	FBgn0015582, FBgn0020299, FBgn0025373, FBgn0085443
GO:0006950	response to stress	0.00608265	FBgn0001225, FBgn0001228, FBgn0001230, FBgn0004698, FBgn0014018, FBgn0034335
GO:0006809	nitric oxide biosynthetic process	0.00667437	FBgn0014018
GO:0010165	response to X-ray	0.00669485	FBgn0031972
GO:0015807	L-amino acid transport	0.00671544	FBgn0029762
GO:0034198	cellular response to amino acid starvation	0.00673617	FBgn0014018
GO:0046209	nitric oxide metabolic process	0.00673617	FBgn0014018

## Sheet: FDR 100 0-2 higher mated
Gene Ontology enrichment for genes with significantly higher expression in female post-mating at the 0-2 hour time point
Benjamini and Hochberg p<.01
Biological Processes
GO	GO Term	P value	Genes
GO:0042417	dopamine metabolic process	0.000471526	FBgn0005626, FBgn0019643
GO:0048856	anatomical structure development	0.000953116	FBgn0000008, FBgn0000239, FBgn0000472, FBgn0004198, FBgn0004396, FBgn0004652, FBgn0011205, FBgn0013720, FBgn0020306, FBgn0023129, FBgn0023407, FBgn0026323, FBgn0032407, FBgn0033521, FBgn0035741, FBgn0040383, FBgn0086265, FBgn0086442
GO:0032502	developmental process	0.00126001	FBgn0000008, FBgn0000239, FBgn0000472, FBgn0004198, FBgn0004396, FBgn0004652, FBgn0005626, FBgn0011205, FBgn0013720, FBgn0019643, FBgn0020306, FBgn0023129, FBgn0023407, FBgn0026323, FBgn0032407, FBgn0033521, FBgn0035741, FBgn0040383, FBgn0086265, FBgn0086442
GO:0006584	catecholamine metabolic process	0.00204204	FBgn0005626, FBgn0019643
GO:0009712	catechol metabolic process	0.00204508	FBgn0005626, FBgn0019643
GO:0018958	phenol metabolic process	0.00204812	FBgn0005626, FBgn0019643
GO:0034311	diol metabolic process	0.00204812	FBgn0005626, FBgn0019643
GO:0032501	multicellular organismal process	0.00228566	FBgn0000008, FBgn0000239, FBgn0000472, FBgn0001234, FBgn0004198, FBgn0004396, FBgn0004652, FBgn0005626, FBgn0011205, FBgn0013720, FBgn0019643, FBgn0020306, FBgn0023129, FBgn0023407, FBgn0026323, FBgn0032407, FBgn0032640, FBgn0032840, FBgn0033521, FBgn0034046, FBgn0040383, FBgn0086265
GO:0048731	system development	0.00308136	FBgn0000008, FBgn0000239, FBgn0000472, FBgn0004198, FBgn0004396, FBgn0004652, FBgn0011205, FBgn0013720, FBgn0020306, FBgn0023129, FBgn0023407, FBgn0026323, FBgn0032407, FBgn0033521, FBgn0040383
GO:0040018	positive regulation of multicellular organism growth	0.00369222	FBgn0000472, FBgn0032840
GO:0045746	negative regulation of Notch signaling pathway	0.00369222	FBgn0000472, FBgn0004198
GO:0016543	male courtship behavior, orientation prior to leg tapping and wing vibration	0.00581978	FBgn0004652
GO:0017126	nucleologenesis	0.00582853	FBgn0037137
GO:0019310	inositol catabolic process	0.00583731	FBgn0036262
GO:0019336	phenol catabolic process	0.00584611	FBgn0019643
GO:0019614	catechol catabolic process	0.00585494	FBgn0019643
GO:0034313	diol catabolic process	0.0058638	FBgn0019643
GO:0035063	nuclear speck organization	0.00587269	FBgn0001234
GO:0042053	regulation of dopamine metabolic process	0.0058816	FBgn0005626
GO:0042420	dopamine catabolic process	0.00589054	FBgn0019643
GO:0042424	catecholamine catabolic process	0.0058995	FBgn0019643
GO:0042429	serotonin catabolic process	0.0059085	FBgn0019643
GO:0046334	octopamine catabolic process	0.0059085	FBgn0019643
GO:0009156	ribonucleoside monophosphate biosynthetic process	0.00648136	FBgn0000239, FBgn0086450
GO:0009161	ribonucleoside monophosphate metabolic process	0.00648136	FBgn0000239, FBgn0086450
GO:0009119	ribonucleoside metabolic process	0.00776413	FBgn0011205, FBgn0086450

## Sheet: FDR 100 24 higher mated
Gene Ontology enrichment for genes with significantly higher expression in female post-mating at the 24 hour time point
Benjamini and Hochberg p<.01
Biological Processes
GO	GO Term	P value	Genes
GO:0009416	response to light stimulus	0.000594888	FBgn0003250, FBgn0005614, FBgn0014019
GO:0009314	response to radiation	0.000919413	FBgn0003250, FBgn0005614, FBgn0014019
GO:0016038	absorption of visible light	0.0019782	FBgn0014019
GO:0019544	arginine catabolic process to glutamate	0.0019782	FBgn0036381
GO:0009891	positive regulation of biosynthetic process	0.00267855	FBgn0000472, FBgn0010385, FBgn0013753
GO:0031328	positive regulation of cellular biosynthetic process	0.00267855	FBgn0000472, FBgn0010385, FBgn0013753
GO:0007601	visual perception	0.00285562	FBgn0003250, FBgn0014019
GO:0050953	sensory perception of light stimulus	0.00300761	FBgn0003250, FBgn0014019
GO:0031325	positive regulation of cellular metabolic process	0.00332969	FBgn0000472, FBgn0010385, FBgn0013753
GO:0009893	positive regulation of metabolic process	0.00346509	FBgn0000472, FBgn0010385, FBgn0013753
GO:0007602	phototransduction	0.0038029	FBgn0003250, FBgn0014019
GO:0006527	arginine catabolic process	0.00410548	FBgn0036381
GO:0009588	UV-A, blue light phototransduction	0.00412318	FBgn0014019
GO:0016037	absorption of light	0.00412318	FBgn0014019
GO:0009583	detection of light stimulus	0.004719	FBgn0003250, FBgn0014019
GO:0009582	detection of abiotic stimulus	0.00567265	FBgn0003250, FBgn0014019
GO:0009628	response to abiotic stimulus	0.00613694	FBgn0003250, FBgn0005614, FBgn0014019
GO:0009581	detection of external stimulus	0.00674218	FBgn0003250, FBgn0014019
GO:0002815	biosynthetic process of antibacterial peptides active against Gram-positive bacteria	0.00844992	FBgn0010385
GO:0002816	regulation of biosynthetic process of antibacterial peptides active against Gram-positive bacteria	0.00848747	FBgn0010385
GO:0006965	positive regulation of biosynthetic process of antibacterial peptides active against Gram-positive bacteria	0.00848747	FBgn0010385

## Sheet: FDR 100 24 lower mated
Gene Ontology enrichment for genes with significantly lower expression in female post-mating at the 24 hour time point
Benjamini and Hochberg p<.01
Biological Processes
GO	GO Term	P value	Genes
GO:0044281	small molecule metabolic process	3.60601e-12	FBgn0000053, FBgn0000055, FBgn0001124, FBgn0001125, FBgn0002719, FBgn0003074, FBgn0004654, FBgn0010222, FBgn0012036, FBgn0020385, FBgn0022774, FBgn0023129, FBgn0023477, FBgn0027945, FBgn0029823, FBgn0030239, FBgn0030737, FBgn0032904, FBgn0032945, FBgn0034276, FBgn0034390, FBgn0037723, FBgn0039241, FBgn0041194, FBgn0043783, FBgn0051075
GO:0006082	organic acid metabolic process	6.93938e-11	FBgn0001124, FBgn0001125, FBgn0002719, FBgn0003074, FBgn0010222, FBgn0012036, FBgn0020385, FBgn0022774, FBgn0023129, FBgn0027945, FBgn0029823, FBgn0030737, FBgn0032945, FBgn0034276, FBgn0034390, FBgn0051075
GO:0019752	carboxylic acid metabolic process	6.95411e-11	FBgn0001124, FBgn0001125, FBgn0002719, FBgn0003074, FBgn0010222, FBgn0012036, FBgn0020385, FBgn0022774, FBgn0023129, FBgn0027945, FBgn0029823, FBgn0030737, FBgn0032945, FBgn0034276, FBgn0034390, FBgn0051075
GO:0043436	oxoacid metabolic process	6.95411e-11	FBgn0001124, FBgn0001125, FBgn0002719, FBgn0003074, FBgn0010222, FBgn0012036, FBgn0020385, FBgn0022774, FBgn0023129, FBgn0027945, FBgn0029823, FBgn0030737, FBgn0032945, FBgn0034276, FBgn0034390, FBgn0051075
GO:0042180	cellular ketone metabolic process	2.15831e-10	FBgn0001124, FBgn0001125, FBgn0002719, FBgn0003074, FBgn0010222, FBgn0012036, FBgn0020385, FBgn0022774, FBgn0023129, FBgn0027945, FBgn0029823, FBgn0030737, FBgn0032945, FBgn0034276, FBgn0034390, FBgn0051075
GO:0006098	pentose-phosphate shunt	1.23912e-07	FBgn0004654, FBgn0023477, FBgn0030239, FBgn0034390
GO:0006739	NADP metabolic process	1.24178e-07	FBgn0004654, FBgn0023477, FBgn0030239, FBgn0034390
GO:0006740	NADPH regeneration	1.24178e-07	FBgn0004654, FBgn0023477, FBgn0030239, FBgn0034390
GO:0006769	nicotinamide metabolic process	7.3507e-07	FBgn0004654, FBgn0023477, FBgn0030239, FBgn0034390
GO:0009820	alkaloid metabolic process	7.36654e-07	FBgn0004654, FBgn0023477, FBgn0030239, FBgn0034390
GO:0046496	nicotinamide nucleotide metabolic process	7.36654e-07	FBgn0004654, FBgn0023477, FBgn0030239, FBgn0034390
GO:0019362	pyridine nucleotide metabolic process	1.15324e-06	FBgn0004654, FBgn0023477, FBgn0030239, FBgn0034390
GO:0044282	small molecule catabolic process	1.62335e-06	FBgn0000055, FBgn0003074, FBgn0004654, FBgn0023477, FBgn0027945, FBgn0030239, FBgn0034276, FBgn0034390
GO:0046164	alcohol catabolic process	1.64298e-06	FBgn0000055, FBgn0003074, FBgn0004654, FBgn0023477, FBgn0030239, FBgn0034390
GO:0032787	monocarboxylic acid metabolic process	3.37389e-06	FBgn0003074, FBgn0010222, FBgn0012036, FBgn0020385, FBgn0030737, FBgn0032945, FBgn0051075
GO:0006732	coenzyme metabolic process	3.67e-06	FBgn0004654, FBgn0010222, FBgn0020385, FBgn0023477, FBgn0030239, FBgn0032945, FBgn0034390
GO:0043603	cellular amide metabolic process	4.70926e-06	FBgn0004654, FBgn0023477, FBgn0030239, FBgn0034390
GO:0044106	cellular amine metabolic process	5.81448e-06	FBgn0001124, FBgn0001125, FBgn0022774, FBgn0023129, FBgn0027945, FBgn0029823, FBgn0034276, FBgn0034390, FBgn0037723
GO:0006733	oxidoreduction coenzyme metabolic process	1.04394e-05	FBgn0004654, FBgn0023477, FBgn0030239, FBgn0034390
GO:0009069	serine family amino acid metabolic process	1.04394e-05	FBgn0023129, FBgn0027945, FBgn0029823, FBgn0034276
GO:0051186	cofactor metabolic process	1.05316e-05	FBgn0004654, FBgn0010222, FBgn0020385, FBgn0023477, FBgn0030239, FBgn0032945, FBgn0034390
GO:0055114	oxidation reduction	1.4112e-05	FBgn0000055, FBgn0002719, FBgn0004654, FBgn0012036, FBgn0027552, FBgn0030073, FBgn0030968, FBgn0032945, FBgn0034390, FBgn0036824, FBgn0036857, FBgn0040349, FBgn0051075, FBgn0086254
GO:0006007	glucose catabolic process	1.47223e-05	FBgn0003074, FBgn0004654, FBgn0023477, FBgn0030239, FBgn0034390
GO:0019320	hexose catabolic process	1.4755e-05	FBgn0003074, FBgn0004654, FBgn0023477, FBgn0030239, FBgn0034390
GO:0046365	monosaccharide catabolic process	1.4755e-05	FBgn0003074, FBgn0004654, FBgn0023477, FBgn0030239, FBgn0034390
GO:0006188	IMP biosynthetic process	1.71131e-05	FBgn0000053, FBgn0039241, FBgn0041194
GO:0046040	IMP metabolic process	1.71131e-05	FBgn0000053, FBgn0039241, FBgn0041194
GO:0006520	cellular amino acid metabolic process	1.83172e-05	FBgn0001124, FBgn0001125, FBgn0022774, FBgn0023129, FBgn0027945, FBgn0029823, FBgn0034276, FBgn0034390
GO:0006519	cellular amino acid and derivative metabolic process	2.00544e-05	FBgn0001124, FBgn0001125, FBgn0022774, FBgn0023129, FBgn0027945, FBgn0029823, FBgn0034276, FBgn0034390, FBgn0037723
GO:0009309	amine biosynthetic process	2.68773e-05	FBgn0001124, FBgn0001125, FBgn0023129, FBgn0029823, FBgn0037723
GO:0006760	folic acid and derivative metabolic process	2.74719e-05	FBgn0010222, FBgn0020385, FBgn0032945
GO:0044275	cellular carbohydrate catabolic process	3.34889e-05	FBgn0003074, FBgn0004654, FBgn0023477, FBgn0030239, FBgn0034390
GO:0019318	hexose metabolic process	3.91708e-05	FBgn0003074, FBgn0004654, FBgn0023477, FBgn0030239, FBgn0034390, FBgn0043783
GO:0006544	glycine metabolic process	5.86024e-05	FBgn0027945, FBgn0029823, FBgn0034276
GO:0006117	acetaldehyde metabolic process	6.66627e-05	FBgn0000055, FBgn0012036
GO:0006531	aspartate metabolic process	6.68149e-05	FBgn0001124, FBgn0001125
GO:0009256	10-formyltetrahydrofolate metabolic process	6.68149e-05	FBgn0010222, FBgn0032945
GO:0008652	cellular amino acid biosynthetic process	7.90464e-05	FBgn0001124, FBgn0001125, FBgn0023129, FBgn0029823
GO:0006006	glucose metabolic process	8.74217e-05	FBgn0003074, FBgn0004654, FBgn0023477, FBgn0030239, FBgn0034390
GO:0005996	monosaccharide metabolic process	9.32279e-05	FBgn0003074, FBgn0004654, FBgn0023477, FBgn0030239, FBgn0034390, FBgn0043783
GO:0006090	pyruvate metabolic process	0.000139537	FBgn0003074, FBgn0012036, FBgn0051075
GO:0006752	group transfer coenzyme metabolic process	0.000177	FBgn0010222, FBgn0020385, FBgn0032945
GO:0046653	tetrahydrofolate metabolic process	0.000202191	FBgn0010222, FBgn0032945
GO:0044283	small molecule biosynthetic process	0.000226943	FBgn0000053, FBgn0001124, FBgn0001125, FBgn0003074, FBgn0023129, FBgn0029823, FBgn0037723, FBgn0039241, FBgn0041194
GO:0009126	purine nucleoside monophosphate metabolic process	0.000328141	FBgn0000053, FBgn0039241, FBgn0041194
GO:0009127	purine nucleoside monophosphate biosynthetic process	0.000328908	FBgn0000053, FBgn0039241, FBgn0041194
GO:0009167	purine ribonucleoside monophosphate metabolic process	0.000329678	FBgn0000053, FBgn0039241, FBgn0041194
GO:0009168	purine ribonucleoside monophosphate biosynthetic process	0.000329678	FBgn0000053, FBgn0039241, FBgn0041194
GO:0006066	alcohol metabolic process	0.000372512	FBgn0000055, FBgn0003074, FBgn0004654, FBgn0023477, FBgn0030239, FBgn0034390, FBgn0043783
GO:0006564	L-serine biosynthetic process	0.000409911	FBgn0023129, FBgn0029823
GO:0009113	purine base biosynthetic process	0.000409911	FBgn0000053, FBgn0041194
GO:0006725	cellular aromatic compound metabolic process	0.000425587	FBgn0000053, FBgn0010222, FBgn0020385, FBgn0032945, FBgn0041194
GO:0016052	carbohydrate catabolic process	0.000425587	FBgn0003074, FBgn0004654, FBgn0023477, FBgn0030239, FBgn0034390
GO:0044271	cellular nitrogen compound biosynthetic process	0.00056085	FBgn0000053, FBgn0001124, FBgn0001125, FBgn0023129, FBgn0029823, FBgn0037723, FBgn0039241, FBgn0041194
GO:0006753	nucleoside phosphate metabolic process	0.000634992	FBgn0000053, FBgn0004654, FBgn0023477, FBgn0030239, FBgn0034390, FBgn0039241, FBgn0041194
GO:0009117	nucleotide metabolic process	0.000634992	FBgn0000053, FBgn0004654, FBgn0023477, FBgn0030239, FBgn0034390, FBgn0039241, FBgn0041194
GO:0005975	carbohydrate metabolic process	0.00064311	FBgn0003074, FBgn0004654, FBgn0010222, FBgn0023477, FBgn0030239, FBgn0034390, FBgn0035484, FBgn0038463, FBgn0043783, FBgn0261575
GO:0009156	ribonucleoside monophosphate biosynthetic process	0.000647105	FBgn0000053, FBgn0039241, FBgn0041194
GO:0009161	ribonucleoside monophosphate metabolic process	0.000647105	FBgn0000053, FBgn0039241, FBgn0041194
GO:0006537	glutamate biosynthetic process	0.000696119	FBgn0001124, FBgn0001125
GO:0006563	L-serine metabolic process	0.000696119	FBgn0023129, FBgn0029823
GO:0009308	amine metabolic process	0.000737289	FBgn0001124, FBgn0001125, FBgn0022774, FBgn0023129, FBgn0027945, FBgn0029823, FBgn0034276, FBgn0034390, FBgn0037723
GO:0016053	organic acid biosynthetic process	0.00103515	FBgn0001124, FBgn0001125, FBgn0023129, FBgn0029823
GO:0046394	carboxylic acid biosynthetic process	0.00103515	FBgn0001124, FBgn0001125, FBgn0023129, FBgn0029823
GO:0006081	cellular aldehyde metabolic process	0.00105156	FBgn0000055, FBgn0012036
GO:0006189	'de novo' IMP biosynthetic process	0.00105414	FBgn0000053, FBgn0041194
GO:0009396	folic acid and derivative biosynthetic process	0.00105414	FBgn0010222, FBgn0020385
GO:0055086	nucleobase, nucleoside and nucleotide metabolic process	0.00131669	FBgn0000053, FBgn0004654, FBgn0023477, FBgn0030239, FBgn0034390, FBgn0039241, FBgn0041194
GO:0006546	glycine catabolic process	0.00147915	FBgn0027945, FBgn0034276
GO:0009071	serine family amino acid catabolic process	0.00147915	FBgn0027945, FBgn0034276
GO:0008152	metabolic process	0.00187616	FBgn0000053, FBgn0000055, FBgn0001124, FBgn0001125, FBgn0001218, FBgn0002719, FBgn0003074, FBgn0003415, FBgn0004654, FBgn0010222, FBgn0012036, FBgn0014002, FBgn0016715, FBgn0020385, FBgn0022774, FBgn0023129, FBgn0023388, FBgn0023477, FBgn0027552, FBgn0027945, FBgn0028686, FBgn0029823, FBgn0030073, FBgn0030239, FBgn0030737, FBgn0030968, FBgn0032904, FBgn0032945, FBgn0034276, FBgn0034390, FBgn00354…
GO:0006144	purine base metabolic process	0.0019768	FBgn0000053, FBgn0041194
GO:0009070	serine family amino acid biosynthetic process	0.0019768	FBgn0023129, FBgn0029823
GO:0019748	secondary metabolic process	0.00198576	FBgn0004654, FBgn0023477, FBgn0030239, FBgn0034390
GO:0006536	glutamate metabolic process	0.00316841	FBgn0001124, FBgn0001125
GO:0046112	nucleobase biosynthetic process	0.00316841	FBgn0000053, FBgn0041194
GO:0044262	cellular carbohydrate metabolic process	0.00340956	FBgn0003074, FBgn0004654, FBgn0023477, FBgn0030239, FBgn0034390, FBgn0043783
GO:0009066	aspartate family amino acid metabolic process	0.00387224	FBgn0001124, FBgn0001125
GO:0009084	glutamine family amino acid biosynthetic process	0.00544964	FBgn0001124, FBgn0001125
GO:0009056	catabolic process	0.00600287	FBgn0000055, FBgn0003074, FBgn0004654, FBgn0023477, FBgn0027945, FBgn0030239, FBgn0032945, FBgn0034276, FBgn0034390
GO:0007416	synapse assembly	0.00677717	FBgn0001125, FBgn0023388, FBgn0041203
GO:0009112	nucleobase metabolic process	0.00832019	FBgn0000053, FBgn0041194
GO:0042558	pteridine and derivative metabolic process	0.00940573	FBgn0010222, FBgn0032945
GO:0009258	10-formyltetrahydrofolate catabolic process	0.00963867	FBgn0032945
GO:0009397	folic acid and derivative catabolic process	0.00966345	FBgn0032945
GO:0042560	pteridine and derivative catabolic process	0.00966345	FBgn0032945

## Sheet: FDR 100 48 lower mated
Gene Ontology enrichment for genes with significantly lower expression in female post-mating at the 48 hour time point
Benjamini and Hochberg p<.01
Biological Processes
GO	GO Term	P value	Genes
GO:0044281	small molecule metabolic process	1.40244e-12	FBgn0000053, FBgn0001124, FBgn0001125, FBgn0002719, FBgn0003074, FBgn0003076, FBgn0004654, FBgn0012036, FBgn0020385, FBgn0023129, FBgn0023477, FBgn0029823, FBgn0030239, FBgn0030737, FBgn0034276, FBgn0034390, FBgn0034618, FBgn0035950, FBgn0036208, FBgn0037723, FBgn0038516, FBgn0039094, FBgn0039241, FBgn0041194, FBgn0043783, FBgn0051075
GO:0006082	organic acid metabolic process	4.52314e-10	FBgn0001124, FBgn0001125, FBgn0002719, FBgn0003074, FBgn0012036, FBgn0020385, FBgn0023129, FBgn0029823, FBgn0030737, FBgn0034276, FBgn0034390, FBgn0036208, FBgn0038516, FBgn0039094, FBgn0051075
GO:0019752	carboxylic acid metabolic process	4.53759e-10	FBgn0001124, FBgn0001125, FBgn0002719, FBgn0003074, FBgn0012036, FBgn0020385, FBgn0023129, FBgn0029823, FBgn0030737, FBgn0034276, FBgn0034390, FBgn0036208, FBgn0038516, FBgn0039094, FBgn0051075
GO:0043436	oxoacid metabolic process	4.53759e-10	FBgn0001124, FBgn0001125, FBgn0002719, FBgn0003074, FBgn0012036, FBgn0020385, FBgn0023129, FBgn0029823, FBgn0030737, FBgn0034276, FBgn0034390, FBgn0036208, FBgn0038516, FBgn0039094, FBgn0051075
GO:0042180	cellular ketone metabolic process	1.30533e-09	FBgn0001124, FBgn0001125, FBgn0002719, FBgn0003074, FBgn0012036, FBgn0020385, FBgn0023129, FBgn0029823, FBgn0030737, FBgn0034276, FBgn0034390, FBgn0036208, FBgn0038516, FBgn0039094, FBgn0051075
GO:0019318	hexose metabolic process	7.42992e-09	FBgn0003074, FBgn0003076, FBgn0004654, FBgn0023477, FBgn0030239, FBgn0034390, FBgn0034618, FBgn0035950, FBgn0043783
GO:0005996	monosaccharide metabolic process	2.8638e-08	FBgn0003074, FBgn0003076, FBgn0004654, FBgn0023477, FBgn0030239, FBgn0034390, FBgn0034618, FBgn0035950, FBgn0043783
GO:0006098	pentose-phosphate shunt	1.09655e-07	FBgn0004654, FBgn0023477, FBgn0030239, FBgn0034390
GO:0006739	NADP metabolic process	1.10012e-07	FBgn0004654, FBgn0023477, FBgn0030239, FBgn0034390
GO:0006740	NADPH regeneration	1.10012e-07	FBgn0004654, FBgn0023477, FBgn0030239, FBgn0034390
GO:0006006	glucose metabolic process	2.17173e-07	FBgn0003074, FBgn0003076, FBgn0004654, FBgn0023477, FBgn0030239, FBgn0034390, FBgn0034618
GO:0044106	cellular amine metabolic process	4.5507e-07	FBgn0001124, FBgn0001125, FBgn0023129, FBgn0029823, FBgn0034276, FBgn0034390, FBgn0036208, FBgn0037723, FBgn0038516, FBgn0039094
GO:0006769	nicotinamide metabolic process	6.574e-07	FBgn0004654, FBgn0023477, FBgn0030239, FBgn0034390
GO:0009820	alkaloid metabolic process	6.59577e-07	FBgn0004654, FBgn0023477, FBgn0030239, FBgn0034390
GO:0046496	nicotinamide nucleotide metabolic process	6.59577e-07	FBgn0004654, FBgn0023477, FBgn0030239, FBgn0034390
GO:0019362	pyridine nucleotide metabolic process	1.03399e-06	FBgn0004654, FBgn0023477, FBgn0030239, FBgn0034390
GO:0009309	amine biosynthetic process	1.05914e-06	FBgn0001124, FBgn0001125, FBgn0023129, FBgn0029823, FBgn0037723, FBgn0038516
GO:0006520	cellular amino acid metabolic process	1.45871e-06	FBgn0001124, FBgn0001125, FBgn0023129, FBgn0029823, FBgn0034276, FBgn0034390, FBgn0036208, FBgn0038516, FBgn0039094
GO:0055114	oxidation reduction	1.77543e-06	FBgn0002719, FBgn0004654, FBgn0012036, FBgn0027552, FBgn0030073, FBgn0030575, FBgn0030731, FBgn0030968, FBgn0033830, FBgn0034390, FBgn0036824, FBgn0037973, FBgn0038516, FBgn0040349, FBgn0051075
GO:0006519	cellular amino acid and derivative metabolic process	1.85583e-06	FBgn0001124, FBgn0001125, FBgn0023129, FBgn0029823, FBgn0034276, FBgn0034390, FBgn0036208, FBgn0037723, FBgn0038516, FBgn0039094
GO:0008652	cellular amino acid biosynthetic process	2.44316e-06	FBgn0001124, FBgn0001125, FBgn0023129, FBgn0029823, FBgn0038516
GO:0043603	cellular amide metabolic process	4.2652e-06	FBgn0004654, FBgn0023477, FBgn0030239, FBgn0034390
GO:0006066	alcohol metabolic process	4.76434e-06	FBgn0003074, FBgn0003076, FBgn0004654, FBgn0023477, FBgn0030239, FBgn0034390, FBgn0034618, FBgn0035950, FBgn0043783
GO:0044262	cellular carbohydrate metabolic process	8.40908e-06	FBgn0003074, FBgn0003076, FBgn0004654, FBgn0023477, FBgn0030239, FBgn0034390, FBgn0034618, FBgn0035950, FBgn0043783
GO:0006733	oxidoreduction coenzyme metabolic process	9.49548e-06	FBgn0004654, FBgn0023477, FBgn0030239, FBgn0034390
GO:0006007	glucose catabolic process	1.29564e-05	FBgn0003074, FBgn0004654, FBgn0023477, FBgn0030239, FBgn0034390
GO:0019320	hexose catabolic process	1.30013e-05	FBgn0003074, FBgn0004654, FBgn0023477, FBgn0030239, FBgn0034390
GO:0046365	monosaccharide catabolic process	1.30013e-05	FBgn0003074, FBgn0004654, FBgn0023477, FBgn0030239, FBgn0034390
GO:0006188	IMP biosynthetic process	1.61158e-05	FBgn0000053, FBgn0039241, FBgn0041194
GO:0046040	IMP metabolic process	1.61158e-05	FBgn0000053, FBgn0039241, FBgn0041194
GO:0044275	cellular carbohydrate catabolic process	2.95016e-05	FBgn0003074, FBgn0004654, FBgn0023477, FBgn0030239, FBgn0034390
GO:0046164	alcohol catabolic process	2.95016e-05	FBgn0003074, FBgn0004654, FBgn0023477, FBgn0030239, FBgn0034390
GO:0044283	small molecule biosynthetic process	2.98229e-05	FBgn0000053, FBgn0001124, FBgn0001125, FBgn0003074, FBgn0023129, FBgn0029823, FBgn0037723, FBgn0038516, FBgn0039241, FBgn0041194
GO:0016053	organic acid biosynthetic process	6.45297e-05	FBgn0001124, FBgn0001125, FBgn0023129, FBgn0029823, FBgn0038516
GO:0046394	carboxylic acid biosynthetic process	6.45297e-05	FBgn0001124, FBgn0001125, FBgn0023129, FBgn0029823, FBgn0038516
GO:0006531	aspartate metabolic process	6.49839e-05	FBgn0001124, FBgn0001125
GO:0044271	cellular nitrogen compound biosynthetic process	7.59249e-05	FBgn0000053, FBgn0001124, FBgn0001125, FBgn0023129, FBgn0029823, FBgn0037723, FBgn0038516, FBgn0039241, FBgn0041194
GO:0005975	carbohydrate metabolic process	0.000104162	FBgn0003074, FBgn0003076, FBgn0004654, FBgn0023477, FBgn0030239, FBgn0034390, FBgn0034618, FBgn0035950, FBgn0043783, FBgn0053138, FBgn0261575
GO:0009308	amine metabolic process	0.000112531	FBgn0001124, FBgn0001125, FBgn0023129, FBgn0029823, FBgn0034276, FBgn0034390, FBgn0036208, FBgn0037723, FBgn0038516, FBgn0039094
GO:0006090	pyruvate metabolic process	0.000132527	FBgn0003074, FBgn0012036, FBgn0051075
GO:0009084	glutamine family amino acid biosynthetic process	0.000132527	FBgn0001124, FBgn0001125, FBgn0038516
GO:0044282	small molecule catabolic process	0.000168759	FBgn0003074, FBgn0004654, FBgn0023477, FBgn0030239, FBgn0034276, FBgn0034390
GO:0009126	purine nucleoside monophosphate metabolic process	0.000311694	FBgn0000053, FBgn0039241, FBgn0041194
GO:0009127	purine nucleoside monophosphate biosynthetic process	0.00031284	FBgn0000053, FBgn0039241, FBgn0041194
GO:0009167	purine ribonucleoside monophosphate metabolic process	0.000313994	FBgn0000053, FBgn0039241, FBgn0041194
GO:0009168	purine ribonucleoside monophosphate biosynthetic process	0.000313994	FBgn0000053, FBgn0039241, FBgn0041194
GO:0009069	serine family amino acid metabolic process	0.000376135	FBgn0023129, FBgn0029823, FBgn0034276
GO:0016052	carbohydrate catabolic process	0.000380991	FBgn0003074, FBgn0004654, FBgn0023477, FBgn0030239, FBgn0034390
GO:0006564	L-serine biosynthetic process	0.000406312	FBgn0023129, FBgn0029823
GO:0009113	purine base biosynthetic process	0.000406312	FBgn0000053, FBgn0041194
GO:0008152	metabolic process	0.0004295	FBgn0000053, FBgn0001124, FBgn0001125, FBgn0002719, FBgn0003074, FBgn0003076, FBgn0004654, FBgn0012036, FBgn0015657, FBgn0016715, FBgn0020385, FBgn0023129, FBgn0023477, FBgn0026403, FBgn0027552, FBgn0029823, FBgn0030073, FBgn0030239, FBgn0030575, FBgn0030731, FBgn0030737, FBgn0030968, FBgn0031092, FBgn0032213, FBgn0032864, FBgn0033830, FBgn0034276, FBgn0034390, FBgn0034618, FBgn0035726, FBgn00357…
GO:0032787	monocarboxylic acid metabolic process	0.000460097	FBgn0003074, FBgn0012036, FBgn0020385, FBgn0030737, FBgn0051075
GO:0006732	coenzyme metabolic process	0.000488589	FBgn0004654, FBgn0020385, FBgn0023477, FBgn0030239, FBgn0034390
GO:0006753	nucleoside phosphate metabolic process	0.000551509	FBgn0000053, FBgn0004654, FBgn0023477, FBgn0030239, FBgn0034390, FBgn0039241, FBgn0041194
GO:0009117	nucleotide metabolic process	0.000551509	FBgn0000053, FBgn0004654, FBgn0023477, FBgn0030239, FBgn0034390, FBgn0039241, FBgn0041194
GO:0009156	ribonucleoside monophosphate biosynthetic process	0.000626331	FBgn0000053, FBgn0039241, FBgn0041194
GO:0009161	ribonucleoside monophosphate metabolic process	0.000626331	FBgn0000053, FBgn0039241, FBgn0041194
GO:0005978	glycogen biosynthetic process	0.000697357	FBgn0003076, FBgn0034618
GO:0006537	glutamate biosynthetic process	0.00070007	FBgn0001124, FBgn0001125
GO:0006563	L-serine metabolic process	0.000702805	FBgn0023129, FBgn0029823
GO:0009250	glucan biosynthetic process	0.000702805	FBgn0003076, FBgn0034618
GO:0034637	cellular carbohydrate biosynthetic process	0.000841163	FBgn0003074, FBgn0003076, FBgn0034618
GO:0051186	cofactor metabolic process	0.00103892	FBgn0004654, FBgn0020385, FBgn0023477, FBgn0030239, FBgn0034390
GO:0006189	'de novo' IMP biosynthetic process	0.00106146	FBgn0000053, FBgn0041194
GO:0055086	nucleobase, nucleoside and nucleotide metabolic process	0.00116087	FBgn0000053, FBgn0004654, FBgn0023477, FBgn0030239, FBgn0034390, FBgn0039241, FBgn0041194
GO:0009064	glutamine family amino acid metabolic process	0.0012343	FBgn0001124, FBgn0001125, FBgn0038516
GO:0019748	secondary metabolic process	0.00187735	FBgn0004654, FBgn0023477, FBgn0030239, FBgn0034390
GO:0006144	purine base metabolic process	0.00200149	FBgn0000053, FBgn0041194
GO:0009070	serine family amino acid biosynthetic process	0.00200149	FBgn0023129, FBgn0029823
GO:0005977	glycogen metabolic process	0.00258152	FBgn0003076, FBgn0034618
GO:0006073	cellular glucan metabolic process	0.00259205	FBgn0003076, FBgn0034618
GO:0006112	energy reserve metabolic process	0.00260268	FBgn0003076, FBgn0034618
GO:0044042	glucan metabolic process	0.00260268	FBgn0003076, FBgn0034618
GO:0006536	glutamate metabolic process	0.00326412	FBgn0001124, FBgn0001125
GO:0006544	glycine metabolic process	0.00327766	FBgn0029823, FBgn0034276
GO:0046112	nucleobase biosynthetic process	0.00327766	FBgn0000053, FBgn0041194
GO:0009066	aspartate family amino acid metabolic process	0.00400297	FBgn0001124, FBgn0001125
GO:0033692	cellular polysaccharide biosynthetic process	0.00479999	FBgn0003076, FBgn0034618
GO:0009112	nucleobase metabolic process	0.00862962	FBgn0000053, FBgn0041194
GO:0044264	cellular polysaccharide metabolic process	0.00862962	FBgn0003076, FBgn0034618

## Sheet: FDR 100 48 higher mated
Gene Ontology enrichment for genes with significantly higher expression in female post-mating at the 48 hour time point
Benjamini and Hochberg p<.01
Biological Processes
GO	GO Term	P value	Genes
GO:0006658	phosphatidylserine metabolic process	0.00222884	FBgn0037010
GO:0006659	phosphatidylserine biosynthetic process	0.00224069	FBgn0037010
GO:0016543	male courtship behavior, orientation prior to leg tapping and wing vibration	0.00225268	FBgn0004652
GO:0019544	arginine catabolic process to glutamate	0.00225268	FBgn0036381
GO:0006014	D-ribose metabolic process	0.00454933	FBgn0025640
GO:0006527	arginine catabolic process	0.00457406	FBgn0036381
GO:0048047	mating behavior, sex discrimination	0.00457406	FBgn0004652

## Sheet: FDR 100 72 lower mated
Gene Ontology enrichment for genes with significantly lower expression in female post-mating at the 72 hour time point
Benjamini and Hochberg p<.01
Biological Processes
GO	GO Term	P value	Genes
GO:0055114	oxidation reduction	8.04509e-06	FBgn0002719, FBgn0014903, FBgn0025454, FBgn0027583, FBgn0029648, FBgn0030073, FBgn0031432, FBgn0031689, FBgn0033775, FBgn0033830, FBgn0037801, FBgn0040773, FBgn0051075
GO:0006082	organic acid metabolic process	3.74673e-05	FBgn0001124, FBgn0001125, FBgn0002719, FBgn0020385, FBgn0029158, FBgn0034276, FBgn0037801, FBgn0039094, FBgn0051075
GO:0019752	carboxylic acid metabolic process	3.7584e-05	FBgn0001124, FBgn0001125, FBgn0002719, FBgn0020385, FBgn0029158, FBgn0034276, FBgn0037801, FBgn0039094, FBgn0051075
GO:0043436	oxoacid metabolic process	3.7584e-05	FBgn0001124, FBgn0001125, FBgn0002719, FBgn0020385, FBgn0029158, FBgn0034276, FBgn0037801, FBgn0039094, FBgn0051075
GO:0006531	aspartate metabolic process	4.3596e-05	FBgn0001124, FBgn0001125
GO:0042180	cellular ketone metabolic process	6.82304e-05	FBgn0001124, FBgn0001125, FBgn0002719, FBgn0020385, FBgn0029158, FBgn0034276, FBgn0037801, FBgn0039094, FBgn0051075
GO:0009113	purine base biosynthetic process	0.000260995	FBgn0000053, FBgn0041194
GO:0006537	glutamate biosynthetic process	0.000434515	FBgn0001124, FBgn0001125
GO:0044281	small molecule metabolic process	0.000525779	FBgn0000053, FBgn0001124, FBgn0001125, FBgn0002719, FBgn0020385, FBgn0029158, FBgn0034276, FBgn0035392, FBgn0036449, FBgn0037801, FBgn0039094, FBgn0041194, FBgn0051075
GO:0006189	'de novo' IMP biosynthetic process	0.000653134	FBgn0000053, FBgn0041194
GO:0006188	IMP biosynthetic process	0.000916336	FBgn0000053, FBgn0041194
GO:0046040	IMP metabolic process	0.000916336	FBgn0000053, FBgn0041194
GO:0006144	purine base metabolic process	0.00122051	FBgn0000053, FBgn0041194
GO:0006536	glutamate metabolic process	0.00195754	FBgn0001124, FBgn0001125
GO:0006544	glycine metabolic process	0.00196387	FBgn0034276, FBgn0037801
GO:0046112	nucleobase biosynthetic process	0.00196387	FBgn0000053, FBgn0041194
GO:0009066	aspartate family amino acid metabolic process	0.00239791	FBgn0001124, FBgn0001125
GO:0019731	antibacterial humoral response	0.00276547	FBgn0000279, FBgn0004240, FBgn0041579
GO:0006520	cellular amino acid metabolic process	0.00281848	FBgn0001124, FBgn0001125, FBgn0034276, FBgn0037801, FBgn0039094
GO:0009084	glutamine family amino acid biosynthetic process	0.00340519	FBgn0001124, FBgn0001125
GO:0044106	cellular amine metabolic process	0.00505041	FBgn0001124, FBgn0001125, FBgn0034276, FBgn0037801, FBgn0039094
GO:0009112	nucleobase metabolic process	0.0052069	FBgn0000053, FBgn0041194
GO:0009126	purine nucleoside monophosphate metabolic process	0.00591534	FBgn0000053, FBgn0041194
GO:0009127	purine nucleoside monophosphate biosynthetic process	0.00593506	FBgn0000053, FBgn0041194
GO:0009167	purine ribonucleoside monophosphate metabolic process	0.00595491	FBgn0000053, FBgn0041194
GO:0009168	purine ribonucleoside monophosphate biosynthetic process	0.00595491	FBgn0000053, FBgn0041194
GO:0016053	organic acid biosynthetic process	0.00615052	FBgn0001124, FBgn0001125, FBgn0029158
GO:0046394	carboxylic acid biosynthetic process	0.00615052	FBgn0001124, FBgn0001125, FBgn0029158
GO:0009069	serine family amino acid metabolic process	0.00673867	FBgn0034276, FBgn0037801
GO:0006642	triglyceride mobilization	0.00731416	FBgn0036449
GO:0019433	triglyceride catabolic process	0.00733912	FBgn0036449
GO:0044269	glycerol ether catabolic process	0.00736426	FBgn0036449
GO:0046461	neutral lipid catabolic process	0.00738956	FBgn0036449
GO:0046464	acylglycerol catabolic process	0.00741505	FBgn0036449
GO:0046503	glycerolipid catabolic process	0.00741505	FBgn0036449
GO:0009156	ribonucleoside monophosphate biosynthetic process	0.0093866	FBgn0000053, FBgn0041194
GO:0009161	ribonucleoside monophosphate metabolic process	0.0093866	FBgn0000053, FBgn0041194
GO:0006519	cellular amino acid and derivative metabolic process	0.00998731	FBgn0001124, FBgn0001125, FBgn0034276, FBgn0037801, FBgn0039094

## Sheet: FDR 100 72 higher mated
Gene Ontology enrichment for genes with significantly higher expression in female post-mating at the 72 hour time point
Benjamini and Hochberg p<.01
Biological Processes
GO	GO Term	P value	Genes
GO:0006658	phosphatidylserine metabolic process	0.00314388	FBgn0037010
GO:0006659	phosphatidylserine biosynthetic process	0.00314388	FBgn0037010
GO:0006429	leucyl-tRNA aminoacylation	0.00633993	FBgn0053123
GO:0006528	asparagine metabolic process	0.00637116	FBgn0041607
GO:0006529	asparagine biosynthetic process	0.00637116	FBgn0041607
GO:0006082	organic acid metabolic process	0.00763179	FBgn0000565, FBgn0036975, FBgn0041607, FBgn0053123
GO:0019752	carboxylic acid metabolic process	0.00766995	FBgn0000565, FBgn0036975, FBgn0041607, FBgn0053123
GO:0043436	oxoacid metabolic process	0.00766995	FBgn0000565, FBgn0036975, FBgn0041607, FBgn0053123
