# Supplementary material for: Dynamic, mating-induced gene expression changes in female head and brain tissues of Drosophila melanogaster
Source: BMC Genomics. 2010 Oct 6;11:541. doi: 10.1186/1471-2164-11-541 (PMC3091690; doi:10.1186/1471-2164-11-541)
Supplement: Additional file 3 — Comparisons to other datasets. Analysis of overlap between this study and Mack et al study and analyses of overlap between this study and Goldman et al study. [file 1471-2164-11-541-S3.XLSX]

## Sheet: Mack and Mated comparison
Genes from the Mack et al study that overlap with genes from this study											Ratio data from each time point in this study and FDR Rank
			Genes that overlap with 0-2 hour time point from this study								Head 0-2 hour post-mating
Data from Mack et al											Average expression ratio from Mated/virgin	FDR RANK
143126_at	CG10798	FBgn0000472	dm	0	-1.22706	-1.1055	-1.22459	-1.17642	D		1.73666	52	U
153731_at	CG4183	FBgn0001225	Hsp26	6	1.10842	1.07378	3.21162	1.21883	U		0.0834535	4	D
154225_at	CG3582	FBgn0017457	U2af38	6	1.09369	-1.00888	1.33886	1.13587	U		2.18686	27	U
152456_at	CG3318	FBgn0019643	Dat	6	-1.11729	-1.12288	-1.46409	-1.18378	D		1.42758	42	U
145890_at	CG9498	FBgn0031801	CG9498	3, 6	1.15557	1.23157	1.31832	1.13383	U		1.57366	40	U
153354_at	CG5325	FBgn0032407	CG5325	24	1.1321	1.24341	1.31841	1.3084	U		2.24099	18	U
141221_at	CG8253	FBgn0034046	tun	6	-1.00483	1.56168	1.31997	1.29235	U		1.74835	58	U
152598_at	CG5164	FBgn0034335	GstE1	6	1.15942	1.13761	1.37392	1.11713	U		0.511556	38	D
153189_at	CG1291	FBgn0035401	CG1291	6	1.03121	1.025	1.12693	1.02845	U		0.586606	64	D
153677_at	CG2109	FBgn0037330	mRpL44	6	1.07244	1.04032	1.17414	1.08478	U		0.558374	49	D
153330_at	CG13849	FBgn0038964	Nop56	6	-1.01206	1.30667	1.6037	1.41637	U		1.67711	73	U
150533_at	CG13641	FBgn0039239	CG13641	6, 24	1.33533	1.2404	2.06122	1.9655	U		1.76243	60	U
141361_at	CG11880	FBgn0039637	CG11880	3	1.01315	1.94868	-1.00624	-1.03279	U		0.506708	28	D
154821_at	CG8147	FBgn0037699	CG8147	24	1.06531	1.09748	1.10443	1.72596	U		0.62318	31	D
			Genes that overlap with 24 hour time point from this study								Head 24 hour post-mating
Data from Mack et al											Average expression ratio from Mated/virgin	FDR RANK
143126_at	CG10798	FBgn0000472	dm	0	-1.22706	-1.1055	-1.22459	-1.17642	D		1.68688	93	U
141735_at	CG7959	FBgn0013753	Bgb	6	1.04602	-1.00334	1.20673	1.04687	U		1.91292	65	U
153330_at	CG13849	FBgn0038964	Nop56	6	-1.01206	1.30667	1.6037	1.41637	U		2.51513	88	U
154821_at	CG8147	FBgn0037699	CG8147	24	1.06531	1.09748	1.10443	1.72596	U		4.39108	84	U
153576_at	CG6084	FBgn0036182	CG6084	3	1.22239	2.38221	1.05008	-1.30143	U		0.515263	60	D
			Genes that overlap with 48 hour time point from this study								Head 48 hour post-mating
Data from Mack et al											Average expression ratio from Mated/virgin	FDR RANK
154821_at	CG8147	FBgn0037699	CG8147	24	1.06531	1.09748	1.10443	1.72596	U		6.95966	47	U
			Genes that overlap with 72 hour time point from this study								Head 72 hour post-mating
Data from Mack et al											Average expression ratio from Mated/virgin
149137_at	CG4825	FBgn0037010	CG4825	3	1.13163	1.34957	1.3615	1.21968	U		1.55445	47	U
153330_at	CG13849	FBgn0038964	Nop56	6	-1.01206	1.30667	1.6037	1.41637	U		1.36461	101	U
154821_at	CG8147	FBgn0037699	CG8147	24	1.06531	1.09748	1.10443	1.72596	U		3.06614	67	U
147150_at	CG4740	FBgn0033833	AttC	6	1.39252	1.13879	1.31576	1.07423	U		0.514577	81	D
146832_at	CG14745	FBgn0033328	PGRP-SC2	3, 6	1.10988	2.88386	4.01027	1.0622	U		0.467	35	D
For Mack et al study, the data provided is the following:
Significant time points, postmating timepoints (h) at which gene expression in unmated females differed signficantly (P < 0.0001)
	relative to unmated females; FC, fold change; D, transcripts down-regulated postmating; U, transcripts up-regulated postmating
For this study, the data provided is the following:
Average expression ratio value (Mated head/Virgin head)
FDR rank
Gene is more highly expressed in mated female head tissues (U), or higher is virgin female head tissues (D)

## Sheet: Sex and Mated comparison
Genes that showed significant differences between Canton S males and females (top 100 FDR ranked genes called FDR 100 CSH) and that showed a significant difference in gene expression post-mating (top 100 FDR ranked genes at each time point assayed)
Microarray average ratio value from the two-color microarray experiments and FDR rank is provided.
FDR 100 CSH and FDR 100 0 hour					higher in females than males and higher post-mating females	Flybase annotation
	Average expression Mated/Virgin	FDR rank	Average expression Female/male 0-24 hours old	FDR rank
fit	1.59633	15	3.83604	14	YES	The gene female-specific independent of transformer is referred to in FlyBase by the symbol Dmel\fit (CG17820, FBgn0038914). It is a protein_coding_gene from Drosophila melanogaster. It has the cytological map location 93F14. Its sequence location is 3R:17709640..17710176. Its molecular function is unknown. The biological processes in which it is involved are not known. One allele is reported. No…
CG10621	1.71473	56	1.61136	46	YES	The gene CG10621 is referred to in FlyBase by the symbol Dmel\CG10621 (CG10621, FBgn0032726). It is a protein_coding_gene from Drosophila melanogaster. It has the cytological map location 37B7. Its sequence location is 2L:18952206..18954421. Its molecular function is described as: selenocysteine methyltransferase activity; homocysteine S-methyltransferase activity. The biological processes in whi…
CG5254	1.83953	14	2.59347	10	YES	The gene CG5254 is referred to in FlyBase by the symbol Dmel\CG5254 (CG5254, FBgn0040383). It is a protein_coding_gene from Drosophila melanogaster. It has the cytological map location 1C4. Its sequence location is X:650221..652752. Its molecular function is described as: tricarboxylate secondary active transmembrane transporter activity; transmembrane transporter activity; binding. It is involve…
FDR 100 CSH AND FDR 100 24
	Average expression Mated/Virgin	FDR rank	Average expression Female/male 0-24 hours old	FDR rank
rh4	2.67389	42	0.653082	97	NO	The gene Rhodopsin 4 is referred to in FlyBase by the symbol Dmel\Rh4 (CG9668, FBgn0003250). It is a protein_coding_gene from Drosophila melanogaster. It has the cytological map location 73D2-73D3. Its sequence location is 3L:16845621..16856124. Its molecular function is described as: G-protein coupled photoreceptor activity; G-protein coupled receptor activity. It is involved in the biological p…
rolling stone	0.449692	74	2.40393	15	NO	The gene rolling stone is referred to in FlyBase by the symbol Dmel\rost (CG9552, FBgn0011705). It is a protein_coding_gene from Drosophila melanogaster. It has the cytological map location 29F6-29F7. Its sequence location is 2L:8985932..8989287. Its molecular function is unknown. It is involved in the biological processes: myoblast fusion; skeletal muscle development. 10 alleles are reported. Th…
CG9676	1.99956	96	2.91279	13	YES	The gene CG9676 is referred to in FlyBase by the symbol Dmel\CG9676 (CG9676, FBgn0030773). It is a protein_coding_gene from Drosophila melanogaster. It has the cytological map location 15A1. Its sequence location is X:16593184..16594203. Its molecular function is described as serine-type endopeptidase activity. It is involved in the biological process proteolysis. 2 alleles are reported. No pheno…
CG10621	0.309647	4	1.61136	46	NO	The gene CG10621 is referred to in FlyBase by the symbol Dmel\CG10621 (CG10621, FBgn0032726). It is a protein_coding_gene from Drosophila melanogaster. It has the cytological map location 37B7. Its sequence location is 2L:18952206..18954421. Its molecular function is described as: selenocysteine methyltransferase activity; homocysteine S-methyltransferase activity. The biological processes in whi…
CG11919	0.414815	29	2.0712	37	NO	The gene CG11919 is referred to in FlyBase by the symbol Dmel\CG11919 (CG11919, FBgn0033564). It is a protein_coding_gene from Drosophila melanogaster. It has the cytological map location 47C5. Its sequence location is 2R:6767496..6772397. Its molecular function is described as: ATP binding; nucleoside-triphosphatase activity. It is involved in the biological process peroxisome organization and b…
CG8539	0.398211	13	2.24029	77	NO	The gene CG8539 is referred to in FlyBase by the symbol Dmel\CG8539 (CG8539, FBgn0035791). It is a protein_coding_gene from Drosophila melanogaster. It has the cytological map location 66A2. Its sequence location is 3L:7490369..7491771. Its molecular function is described as: metallocarboxypeptidase activity; zinc ion binding. It is involved in the biological process proteolysis. One allele is re…
CG9396	0.437989	23	1.73039	45	NO	The gene CG9396 is referred to in FlyBase by the symbol Dmel\CG9396 (CG9396, FBgn0037714). It is a protein_coding_gene from Drosophila melanogaster. It has the cytological map location 85D25. Its sequence location is 3R:5396133..5397345. Its molecular function is unknown. The biological processes in which it is involved are not known. One allele is reported. No phenotypic data is available. It ha…
fit	0.292699	9	3.83604	14	NO	The gene female-specific independent of transformer is referred to in FlyBase by the symbol Dmel\fit (CG17820, FBgn0038914). It is a protein_coding_gene from Drosophila melanogaster. It has the cytological map location 93F14. Its sequence location is 3R:17709640..17710176. Its molecular function is unknown. The biological processes in which it is involved are not known. One allele is reported. No…
CG8147	4.39108	84	2.21321	16	YES	The gene CG8147 is referred to in FlyBase by the symbol Dmel\CG8147 (CG8147, FBgn0043791). It is a protein_coding_gene from Drosophila melanogaster. It has the cytological map location 85D18. Its sequence location is 3R:5320525..5322452. Its molecular function is described as alkaline phosphatase activity. It is involved in the biological process metabolic process. One allele is reported. No phen…
FDR 100 CSH and FDR 100 48
	Average expression Mated/Virgin	FDR rank	Average expression Female/male 0-24 hours old	FDR rank
CG12116	1.97931	53	1.58675	73	YES	The gene CG12116 is referred to in FlyBase by the symbol Dmel\CG12116 (CG12116, FBgn0030041). It is a protein_coding_gene from Drosophila melanogaster. It has the cytological map location 7F1. Its sequence location is X:8361476..8363040. Its molecular function is described as: sepiapterin reductase activity; binding. It is involved in the biological process metabolic process. One allele is report…
CG9676	6.69944	4	2.91279	13	YES	The gene CG9676 is referred to in FlyBase by the symbol Dmel\CG9676 (CG9676, FBgn0030773). It is a protein_coding_gene from Drosophila melanogaster. It has the cytological map location 15A1. Its sequence location is X:16593184..16594203. Its molecular function is described as serine-type endopeptidase activity. It is involved in the biological process proteolysis. 2 alleles are reported. No pheno…
CG10621	0.618128	88	2.91279	13	NO	The gene CG9676 is referred to in FlyBase by the symbol Dmel\CG9676 (CG9676, FBgn0030773). It is a protein_coding_gene from Drosophila melanogaster. It has the cytological map location 15A1. Its sequence location is X:16593184..16594203. Its molecular function is described as serine-type endopeptidase activity. It is involved in the biological process proteolysis. 2 alleles are reported. No pheno…
CG11141	0.647399	79	4.66609	5	NO	The gene CG11141 is referred to in FlyBase by the symbol Dmel\CG11141 (CG11141, FBgn0033177). It is a protein_coding_gene from Drosophila melanogaster. It has the cytological map location 43C3. Its sequence location is 2R:3347932..3350900. Its molecular function is unknown. The biological processes in which it is involved are not known. 2 alleles are reported. No phenotypic data is available. It …
CG11919	0.421857	21	2.0712	37	NO	The gene CG11919 is referred to in FlyBase by the symbol Dmel\CG11919 (CG11919, FBgn0033564). It is a protein_coding_gene from Drosophila melanogaster. It has the cytological map location 47C5. Its sequence location is 2R:6767496..6772397. Its molecular function is described as: ATP binding; nucleoside-triphosphatase activity. It is involved in the biological process peroxisome organization and b…
CG8539	0.416607	22	2.24029	77	NO	The gene CG8539 is referred to in FlyBase by the symbol Dmel\CG8539 (CG8539, FBgn0035791). It is a protein_coding_gene from Drosophila melanogaster. It has the cytological map location 66A2. Its sequence location is 3L:7490369..7491771. Its molecular function is described as: metallocarboxypeptidase activity; zinc ion binding. It is involved in the biological process proteolysis. One allele is re…
CG9396	0.477928	31	1.73039	45	NO	The gene CG9396 is referred to in FlyBase by the symbol Dmel\CG9396 (CG9396, FBgn0037714). It is a protein_coding_gene from Drosophila melanogaster. It has the cytological map location 85D25. Its sequence location is 3R:5396133..5397345. Its molecular function is unknown. The biological processes in which it is involved are not known. One allele is reported. No phenotypic data is available. It ha…
CG15065	2.17634	99	1.56469	83	YES	The gene CG15065 is referred to in FlyBase by the symbol Dmel\CG15065 (CG15065, FBgn0040734). It is a protein_coding_gene from Drosophila melanogaster. It has the cytological map location 55C4. Its sequence location is 2R:14277463..14277752. Its molecular function is unknown. The biological processes in which it is involved are not known. 2 alleles are reported. No phenotypic data is available. I…
CG8147	6.95966	47	2.21321	16	YES	The gene CG8147 is referred to in FlyBase by the symbol Dmel\CG8147 (CG8147, FBgn0043791). It is a protein_coding_gene from Drosophila melanogaster. It has the cytological map location 85D18. Its sequence location is 3R:5320525..5322452. Its molecular function is described as alkaline phosphatase activity. It is involved in the biological process metabolic process. One allele is reported. No phen…
FDR 100 CSH AND FDR 72
	Average expression Mated/Virgin
CG1373	0.514386	66	2.66308	86	NO	The gene Cecropin C is referred to in FlyBase by the symbol Dmel\CecC (CG1373, FBgn0000279). It is a protein_coding_gene from Drosophila melanogaster. It has the cytological map location 99E2. Its sequence location is 3R:26042206..26042659. Its molecular function is unknown. It is involved in the biological processes: defense response to Gram-negative bacterium; defense response to Gram-positive …
CG12763	0.4228	16	1.55179	50	NO	The gene Diptericin is referred to in FlyBase by the symbol Dmel\Dpt (CG12763, FBgn0004240). It is a protein_coding_gene from Drosophila melanogaster. It has the cytological map location 55F8. Its sequence location is 2R:14753270..14754269. Its molecular function is unknown. It is involved in the biological processes: defense response to bacterium; defense response to Gram-negative bacterium; inn…
rolling stone	0.672088	87	2.40393	15	NO	The gene rolling stone is referred to in FlyBase by the symbol Dmel\rost (CG9552, FBgn0011705). It is a protein_coding_gene from Drosophila melanogaster. It has the cytological map location 29F6-29F7. Its sequence location is 2L:8985932..8989287. Its molecular function is unknown. It is involved in the biological processes: myoblast fusion; skeletal muscle development. 10 alleles are reported. Th…
CG12116	1.50717	48	1.58675	73	YES	The gene CG12116 is referred to in FlyBase by the symbol Dmel\CG12116 (CG12116, FBgn0030041). It is a protein_coding_gene from Drosophila melanogaster. It has the cytological map location 7F1. Its sequence location is X:8361476..8363040. Its molecular function is described as: sepiapterin reductase activity; binding. It is involved in the biological process metabolic process. One allele is report…
CG11919	0.481059	41	2.0712	37	NO	The gene CG11919 is referred to in FlyBase by the symbol Dmel\CG11919 (CG11919, FBgn0033564). It is a protein_coding_gene from Drosophila melanogaster. It has the cytological map location 47C5. Its sequence location is 2R:6767496..6772397. Its molecular function is described as: ATP binding; nucleoside-triphosphatase activity. It is involved in the biological process peroxisome organization and b…
CG8147	3.06614	67	2.21321	16	YES	The gene CG8147 is referred to in FlyBase by the symbol Dmel\CG8147 (CG8147, FBgn0043791). It is a protein_coding_gene from Drosophila melanogaster. It has the cytological map location 85D18. Its sequence location is 3R:5320525..5322452. Its molecular function is described as alkaline phosphatase activity. It is involved in the biological process metabolic process. One allele is reported. No phen…
